# Supplementary material for: Comprehensive analysis to identify the neurotransmitter receptor-related genes as prognostic and therapeutic biomarkers in hepatocellular carcinoma
Source: Front Cell Dev Biol. 2022 Aug 5;10:887076. doi: 10.3389/fcell.2022.887076 (PMC9388745; doi:10.3389/fcell.2022.887076)
Supplement: Supplementary file 1 [file Table2.xlsx]

## Sheet: 0_filter
Tag	logFC	AveExpr	t	P.Value	adj.P.Val	B
S100P	-1.58332	2.81355	-4.30605	2.59218e-05	0.000261665	2.24958
FXYD2	-1.36979	2.48015	-3.99004	9.23948e-05	0.000679346	1.06976
AFP	-1.35023	3.35463	-3.23743	0.00140996	0.00548805	-1.42544
SULT1C2	-1.19657	2.41936	-5.31629	2.79453e-07	1.06063e-05	6.50167
FKBP10	-1.14989	2.44054	-5.9938	9.29754e-09	1.21667e-06	9.72518
MMP11	-1.13541	2.47177	-5.40519	1.81653e-07	7.89135e-06	6.90863
S100A11	-1.12088	5.8064	-5.40583	1.81091e-07	7.883e-06	6.91156
IGLL5	-1.1093	4.13103	-2.76409	0.00623661	0.0178848	-2.75478
GPC3	-1.10519	6.27438	-2.87053	0.00453467	0.0139292	-2.47259
PKM2	-1.10001	4.81877	-5.98028	9.97705e-09	1.25646e-06	9.65819
MYBL2	-1.07345	2.19281	-6.12013	4.78544e-09	8.23173e-07	10.3562
SLC1A5	-1.07274	2.76	-5.92106	1.35725e-08	1.54044e-06	9.36602
NQO1	-1.05116	3.02995	-2.88159	0.0043846	0.0135494	-2.44269
UCHL1	-1.0489	1.41079	-4.69457	4.92685e-06	7.91935e-05	3.80104
CCL20	-1.04367	4.28966	-3.41904	0.000760237	0.00338889	-0.865258
SPHK1	-1.04289	2.08034	-5.04873	9.91133e-07	2.54709e-05	5.30773
UBE2C	-1.03966	3.45325	-5.95522	1.13675e-08	1.36218e-06	9.53432
RGS1	-1.03358	3.96621	-4.2169	3.7375e-05	0.000343624	1.90912
RGS2	-1.01011	3.74355	-4.96525	1.45735e-06	3.33533e-05	4.94488
FXYD6FXYD2	-0.983996	2.5032	-3.83539	0.000167548	0.0010505	0.5202
FABP5	-0.980223	4.37025	-5.00189	1.2312e-06	2.97018e-05	5.10355
PYCR1	-0.967386	2.03729	-4.21361	3.78783e-05	0.000346906	1.89668
MMP9	-0.950215	2.14443	-4.37002	1.98659e-05	0.000216364	2.4975
EPCAM	-0.949579	1.7599	-3.06155	0.00250164	0.0086399	-1.94167
DUSP9	-0.949472	2.16906	-4.06169	6.97055e-05	0.000549452	1.33065
SRC	-0.946522	2.58966	-7.23058	9.74809e-12	2.08348e-08	16.2615
CTHRC1	-0.944938	1.92887	-4.45418	1.3937e-05	0.000166076	2.82822
FBLN1	-0.936455	2.24788	-4.70381	4.73013e-06	7.68421e-05	3.83923
DMKN	-0.933128	1.52015	-4.19272	4.12336e-05	0.000367689	1.81781
CAPG	-0.932787	3.63557	-4.16226	4.66386e-05	0.000402265	1.70339
GTSF1	-0.93272	1.60877	-3.67057	0.000309771	0.00168213	-0.044875
CXCR4	-0.928119	4.23177	-4.74187	3.99645e-06	6.80321e-05	3.99728
ACSL4	-0.923181	4.64059	-3.13239	0.0019916	0.00721971	-1.73686
S100A6	-0.922287	5.25985	-3.82834	0.000172084	0.00107201	0.495585
POSTN	-0.917369	2.27074	-3.34556	0.000979125	0.00412452	-1.09519
IGJ	-0.913845	2.863	-2.86526	0.00460766	0.0141045	-2.48677
PLBD1	-0.909752	2.19764	-5.05309	9.71246e-07	2.50206e-05	5.32682
UPK3A	-0.908551	1.14567	-4.34704	2.18654e-05	0.000231229	2.40811
MAPK13	-0.902412	2.02261	-5.57533	7.8587e-08	4.51822e-06	7.70123
SELM	-0.901822	3.79271	-3.883	0.000139759	0.000917911	0.68742
MDK	-0.901168	6.14631	-3.78955	0.000199186	0.00119545	0.360902
PTGDS	-0.899459	3.35291	-2.5978	0.0100737	0.0263163	-3.17583
VCAN	-0.899091	2.10557	-4.23015	3.54086e-05	0.000329092	1.95937
EPS8L3	-0.881844	2.00502	-4.26943	3.01465e-05	0.000293083	2.10903
SERPINH1	-0.88125	4.88473	-6.04129	7.25077e-09	1.03682e-06	9.96134
ZNF83	-0.87632	3.07433	-4.64821	6.03971e-06	9.15614e-05	3.61023
LAMB1	-0.8682	3.4202	-5.6075	6.69383e-08	4.11865e-06	7.85313
TPM2	-0.86647	4.84453	-5.06372	9.24406e-07	2.41162e-05	5.37337
MEG3	-0.865703	2.9867	-2.94838	0.00357108	0.011501	-2.25999
COL1A1	-0.864305	4.38483	-3.00352	0.00300636	0.00998063	-2.10626
G6PD	-0.863072	3.4097	-5.0442	1.01218e-06	2.57943e-05	5.28794
LYZ	-0.86025	6.6733	-3.08941	0.00228818	0.00804068	-1.86164
IL2RG	-0.856497	3.22232	-4.35226	2.13954e-05	0.000227727	2.42836
ARHGEF2	-0.854584	2.81813	-6.70065	2.02541e-10	1.19002e-07	13.3665
RAB34	-0.852487	2.43532	-4.25684	3.17464e-05	0.000304201	2.06091
BMF	-0.848692	2.1001	-6.27988	2.04041e-09	4.58126e-07	11.1667
CD52	-0.845905	4.07724	-3.79996	0.00019154	0.00116067	0.396934
CRIP1	-0.845419	3.81798	-4.07581	6.5912e-05	0.000525374	1.38251
CDC20	-0.844361	2.63059	-5.10528	7.6134e-07	2.10355e-05	5.55619
LSP1	-0.834358	3.43532	-4.39229	1.80963e-05	0.000201459	2.5845
NT5DC2	-0.833263	2.91419	-4.90679	1.90376e-06	4.02051e-05	4.6936
SLC16A3	-0.831584	2.25374	-5.07124	8.92565e-07	2.36209e-05	5.40638
ACSS1	-0.826598	1.98764	-6.75223	1.51641e-10	9.8015e-08	13.6425
MFAP2	-0.82146	1.14616	-5.3494	2.38169e-07	9.53124e-06	6.65266
CCL19	-0.818224	2.41768	-2.6734	0.00812326	0.0220388	-2.98743
GPX7	-0.817666	1.72113	-5.35475	2.32087e-07	9.35806e-06	6.6771
AGR2	-0.81755	0.92931	-3.40199	0.000806524	0.00354876	-0.919021
ARHGAP4	-0.816508	3.1136	-5.55579	8.66001e-08	4.79787e-06	7.60932
CYBA	-0.816088	4.92094	-4.0799	6.48504e-05	0.000518353	1.39756
CST1	-0.814431	1.02276	-3.32495	0.00105033	0.00437481	-1.15887
VEGFB	-0.810923	4.1367	-4.34059	2.24612e-05	0.000236125	2.38306
C12orf75	-0.808756	2.3767	-4.75158	3.82767e-06	6.5842e-05	4.03775
DBN1	-0.808725	2.33365	-5.4866	1.21921e-07	5.96463e-06	7.28565
MGP	-0.806042	3.75123	-2.90493	0.00408286	0.012781	-2.37929
HSPA6	-0.80359	2.14236	-3.59154	0.000412882	0.00209835	-0.30814
THY1	-0.803187	3.80148	-4.32324	2.41399e-05	0.000248613	2.31591
QSOX1	-0.802734	2.87557	-4.37161	1.97342e-05	0.00021531	2.5037
TMSB10	-0.799981	8.77606	-4.80836	2.97019e-06	5.471e-05	4.27576
MZB1	-0.798609	1.70685	-3.27147	0.00125828	0.00502136	-1.32251
PTP4A3	-0.794152	2.86443	-4.32617	2.38485e-05	0.000246457	2.32722
SFN	-0.79414	2.20325	-3.06133	0.00250339	0.00864293	-1.9423
CLSTN1	-0.792081	2.98429	-6.47489	7.07492e-10	2.55776e-07	12.1748
CA12	-0.78971	1.2336	-4.53634	9.81266e-06	0.000129477	3.15606
MARCKSL1	-0.78839	4.50961	-5.15031	6.16225e-07	1.81201e-05	5.7555
GSTP1	-0.787076	3.95631	-4.02538	8.04431e-05	0.000613901	1.19795
SPINT1	-0.783026	1.52517	-3.79937	0.000191968	0.00116293	0.394879
ITGAX	-0.782186	2.61995	-5.21369	4.56565e-07	1.49593e-05	6.03831
SULF1	-0.778564	1.66236	-3.90212	0.000129885	0.000869568	0.755042
GEM	-0.776897	2.2331	-3.80903	0.000185106	0.00113369	0.428395
WFDC2	-0.776727	0.945862	-5.06603	9.14519e-07	2.39934e-05	5.38349
SH3BP1	-0.776116	1.88389	-6.16133	3.84629e-09	7.01208e-07	10.5638
TMEM51	-0.775488	1.85015	-6.75389	1.50238e-10	9.8015e-08	13.6513
ZNF385A	-0.775453	2.5366	-6.38412	1.16125e-09	3.39308e-07	11.7031
TMED3	-0.775345	3.20557	-3.44597	0.000692186	0.00314202	-0.779889
TMC6	-0.774634	2.37345	-5.88006	1.67766e-08	1.75277e-06	9.16488
TIMP1	-0.76987	6.8699	-2.56507	0.0110413	0.0283942	-3.25583
PLEKHO1	-0.769238	3.56576	-5.14754	6.24309e-07	1.81919e-05	5.74321
FCER1G	-0.767694	5.15901	-4.03903	7.62337e-05	0.000588301	1.24772
CD7	-0.76486	1.90143	-4.85288	2.43092e-06	4.74046e-05	4.46391
ACP5	-0.764377	4.04236	-3.65354	0.00032969	0.00176869	-0.102029
LGALS2	-0.762471	1.79897	-4.61865	6.87196e-06	0.000100672	3.48934
MICAL1	-0.761401	2.6503	-4.94339	1.61089e-06	3.56805e-05	4.85066
TPM4	-0.759284	5.32542	-5.46222	1.37444e-07	6.48372e-06	7.1723
SMOX	-0.758939	1.81044	-5.83155	2.15305e-08	2.09472e-06	8.92818
PGC	-0.7576	1.03458	-2.76089	0.00629574	0.0180174	-2.76311
IGF2BP1	-0.756287	1.10128	-4.34728	2.18442e-05	0.00023112	2.40901
ATP1B3	-0.754808	3.87113	-4.9338	1.68316e-06	3.68601e-05	4.80939
COL1A2	-0.75418	4.18739	-2.8835	0.00435921	0.0134815	-2.43753
BCL2A1	-0.753566	1.76512	-4.36959	1.99021e-05	0.000216478	2.4958
NCK2	-0.753266	2.65468	-5.6504	5.39943e-08	3.71516e-06	8.05665
CMTM3	-0.750596	2.75365	-5.6768	4.72804e-08	3.43024e-06	8.18244
FOXQ1	-0.750305	1.25409	-3.96654	0.000101259	0.000724294	0.985045
IMPDH1	-0.748233	2.05384	-5.84779	1.98074e-08	2.03121e-06	9.00731
SNORD22	-0.746856	3.00404	-6.78406	1.26759e-10	9.34675e-08	13.8134
CD24	-0.746755	4.72379	-2.36966	0.0187473	0.043698	-3.71368
APOA4	-0.746339	1.71153	-2.4418	0.0154753	0.0373191	-3.54862
PAGE1	-0.746261	0.703645	-3.45719	0.000665551	0.00305664	-0.744142
TACC3	-0.745679	2.87453	-6.51068	5.81251e-10	2.21394e-07	12.362
LGALS9	-0.744908	3.75631	-4.62202	6.77171e-06	9.99985e-05	3.5031
S100A4	-0.744126	4.397	-3.61083	0.00038509	0.0019807	-0.244349
PAFAH1B3	-0.742435	3.00537	-5.12164	7.0514e-07	1.97384e-05	5.62845
C11orf84	-0.741982	2.17936	-7.04841	2.80753e-11	3.74279e-08	15.2515
SNORD47	-0.741716	4.96236	-5.48199	1.24721e-07	6.01875e-06	7.26418
C4orf7	-0.741572	0.857685	-3.44829	0.000686597	0.0031252	-0.772504
PLP2	-0.741528	4.16325	-4.49372	1.17784e-05	0.000147357	2.98539
HSPA1B	-0.73929	5.74616	-3.28007	0.00122247	0.00491336	-1.29638
MARCKS	-0.732018	4.13803	-5.23197	4.18519e-07	1.40679e-05	6.1204
CTSC	-0.731254	4.98049	-4.40787	1.69489e-05	0.000191788	2.64561
TROAP	-0.730948	2.07946	-5.36197	2.24106e-07	9.15743e-06	6.71016
PLA2G7	-0.730316	2.65532	-4.23469	3.47583e-05	0.000325173	1.97661
NRSN2	-0.730273	1.67089	-4.65023	5.98651e-06	9.10549e-05	3.61851
PPAP2C	-0.729072	1.48901	-3.25056	0.00134955	0.00530422	-1.38586
NDN	-0.728097	1.6001	-4.31252	2.52365e-05	0.000256947	2.27453
HLADQB1	-0.726705	5.07882	-3.42396	0.000747343	0.00334329	-0.849691
IPW	-0.725428	1.78916	-5.6032	6.83907e-08	4.17987e-06	7.8328
PTTG1	-0.723396	3.77296	-4.53503	9.86812e-06	0.000130011	3.15079
MIR650	-0.722864	1.50897	-2.84295	0.00492931	0.0148632	-2.54665
CKAP4	-0.721398	4.5801	-5.92687	1.31703e-08	1.51034e-06	9.39457
PNMA3	-0.721184	1.02842	-4.06328	6.92699e-05	0.000547638	1.33646
TEAD2	-0.721022	2.69197	-5.2906	3.16197e-07	1.16284e-05	6.38502
SLC6A6	-0.720405	1.46931	-5.68576	4.51927e-08	3.324e-06	8.22523
SNHG3	-0.72038	2.93675	-6.07591	6.04403e-09	9.51683e-07	10.1343
LIMK1	-0.719936	2.25172	-6.7776	1.31459e-10	9.34675e-08	13.7786
COL6A3	-0.718639	2.6101	-3.94686	0.000109294	0.000766889	0.914459
PFN2	-0.716946	2.33828	-3.70805	0.000269853	0.00151194	0.081745
PRAME	-0.716856	0.699113	-3.92752	0.00011778	0.000810421	0.845372
ZNF532	-0.716385	1.76133	-7.95113	1.29086e-13	2.75341e-09	20.3953
SERPINE2	-0.714909	2.70148	-3.25142	0.00134567	0.00529378	-1.38325
SNORD99	-0.714753	2.28571	-5.23682	4.08963e-07	1.38244e-05	6.1422
MX2	-0.714698	1.9101	-5.28329	3.27488e-07	1.18395e-05	6.3519
MIR147B	-0.714395	2.64936	-3.02082	0.00284686	0.00956879	-2.05749
LPCAT1	-0.714079	2.93724	-6.12583	4.64343e-09	8.05238e-07	10.3848
IL8	-0.713928	2.56197	-2.84481	0.00490166	0.0148053	-2.54166
PLAUR	-0.713854	2.14438	-4.14969	4.90608e-05	0.000417251	1.65639
ENO2	-0.712401	1.477	-5.61266	6.52357e-08	4.1168e-06	7.87753
CSDA	-0.711361	3.40138	-4.44029	1.47815e-05	0.000173141	2.77329
GPR183	-0.710747	2.29911	-3.72839	0.000250278	0.00142771	0.150918
EMP3	-0.710423	3.35621	-4.45582	1.38399e-05	0.000165566	2.83475
COL3A1	-0.709439	4.55631	-2.63861	0.00897403	0.023933	-3.07475
SNORD81	-0.708151	3.99557	-5.18719	5.17705e-07	1.60972e-05	5.91977
SPINT2	-0.706772	2.08557	-3.34237	0.000989851	0.00416358	-1.10508
USH1C	-0.706729	0.921232	-3.93641	0.000113806	0.000791741	0.877083
LIMD2	-0.706524	2.44044	-5.55431	8.72389e-08	4.80828e-06	7.60237
CDCA7	-0.706316	1.04936	-5.03401	1.06118e-06	2.66607e-05	5.24343
H2AFX	-0.704976	3.5633	-5.84245	2.03589e-08	2.05555e-06	8.98126
RCC2	-0.704454	3.58039	-7.23764	9.35367e-12	2.08348e-08	16.301
BTG2	-0.704023	3.72655	-4.8939	2.01876e-06	4.17655e-05	4.63847
SOCS3	-0.702748	3.36719	-3.38413	0.000857795	0.00372491	-0.97505
PMP22	-0.702495	2.71148	-4.20321	3.95155e-05	0.000356611	1.85736
PHLDB1	-0.702198	2.13133	-5.93641	1.25341e-08	1.46897e-06	9.44157
NDUFA4L2	-0.702118	3.10325	-4.30979	2.55235e-05	0.000259147	2.264
SLAMF7	-0.699622	2.03995	-3.72646	0.000252082	0.00143499	0.144322
SNHG1	-0.699022	5.03897	-6.93387	5.417e-11	5.77723e-08	14.6243
ZNF331	-0.69873	2.55941	-3.94582	0.000109737	0.000769459	0.91072
RENBP	-0.698405	2.1764	-4.49718	1.16057e-05	0.000145865	2.9992
TRAF5	-0.696731	2.27645	-6.33731	1.4968e-09	3.88732e-07	11.4615
CRYAB	-0.696459	2.81887	-3.01841	0.00286863	0.00963135	-2.06431
HMGA1	-0.694599	4.6101	-4.67763	5.30846e-06	8.31506e-05	3.73113
AURKB	-0.694095	2.18897	-5.18019	5.35146e-07	1.64704e-05	5.88852
FBLIM1	-0.693829	2.57197	-4.59418	7.64337e-06	0.000108518	3.38976
ASNS	-0.692732	2.30054	-4.34889	2.16978e-05	0.000230141	2.41528
TREM2	-0.692634	2.28069	-3.51148	0.000549683	0.00264011	-0.569705
TOP2A	-0.692107	2.89719	-4.24981	3.2674e-05	0.000310301	2.03412
PLAU	-0.690593	2.5535	-4.42319	1.58889e-05	0.000182898	2.70587
AP1M2	-0.690141	1.71759	-2.60101	0.009983	0.0261369	-3.16793
DTX3	-0.686811	1.99966	-5.4236	1.66054e-07	7.41702e-06	6.9935
MSC	-0.686784	1.7469	-2.9529	0.00352132	0.0113631	-2.24747
UAP1L1	-0.686314	1.64921	-5.59102	7.26769e-08	4.29342e-06	7.77525
CHD3	-0.684749	2.2803	-6.14485	4.19797e-09	7.40022e-07	10.4807
DBNDD2	-0.684025	3.1969	-5.40154	1.84913e-07	7.98422e-06	6.89182
HK2	-0.683138	0.906847	-5.19353	5.02392e-07	1.58756e-05	5.94808
DGKA	-0.681805	2.06158	-5.04366	1.01474e-06	2.58143e-05	5.28557
MFSD10	-0.681236	3.15374	-6.10636	5.14698e-09	8.57696e-07	10.2869
AKR1B1	-0.68079	3.26852	-4.2331	3.49855e-05	0.000326439	1.97055
CSF3R	-0.680401	1.77901	-4.23496	3.47207e-05	0.000325173	1.97761
ISYNA1	-0.680092	2.69768	-4.95825	1.50491e-06	3.4047e-05	4.91467
EPB41L1	-0.679813	1.65931	-4.69955	4.81978e-06	7.80489e-05	3.82164
KRT19	-0.678297	0.785517	-3.31782	0.00107608	0.00445427	-1.18084
TTC39A	-0.678026	1.35793	-4.83954	2.58168e-06	4.94879e-05	4.40739
HDAC7	-0.677139	2.80798	-6.30688	1.76426e-09	4.22829e-07	11.305
S100A9	-0.676605	3.71369	-2.56202	0.0111357	0.0285692	-3.26325
ARL4C	-0.67464	2.68429	-4.83228	2.66752e-06	5.05761e-05	4.37667
BEX2	-0.673596	1.52837	-3.13908	0.00194882	0.00712154	-1.71733
JAG1	-0.673154	2.54345	-5.17785	5.41113e-07	1.65833e-05	5.87806
LTB	-0.671993	2.53562	-3.72979	0.000248984	0.00142229	0.155682
SOD3	-0.671714	2.23734	-3.23195	0.00143587	0.00556049	-1.44189
LY96	-0.671606	3.0964	-3.51756	0.000537963	0.00259258	-0.550031
LAPTM5	-0.668666	5.00798	-3.62248	0.00036916	0.00192147	-0.205657
ATP8B2	-0.668101	1.81064	-5.62811	6.03799e-08	3.92992e-06	7.95078
COTL1	-0.665431	3.86961	-3.93186	0.000115824	0.000801598	0.860844
FOXM1	-0.665362	2.70261	-5.48855	1.20756e-07	5.96228e-06	7.29473
RAC2	-0.66455	3.13015	-3.85375	0.000156265	0.000996752	0.58446
UCP2	-0.664002	3.66458	-4.13091	5.29053e-05	0.000441498	1.58636
LEPREL4	-0.663901	1.69433	-5.51023	1.08516e-07	5.55072e-06	7.39584
COL5A1	-0.662781	2.06064	-3.48068	0.000612852	0.00287489	-0.668951
RASSF3	-0.662525	2.92463	-5.23644	4.09696e-07	1.38272e-05	6.14051
MID1IP1	-0.661823	4.5234	-4.62304	6.74149e-06	9.96837e-05	3.50729
SLC38A1	-0.660074	2.11586	-3.96533	0.000101733	0.000726712	0.980724
IFI27L2	-0.659452	3.11271	-3.98279	9.50473e-05	0.000692334	1.04358
SEL1L3	-0.659223	2.31956	-4.1118	5.71097e-05	0.000467511	1.51542
CDCA3	-0.659162	2.13335	-4.96963	1.42834e-06	3.29724e-05	4.96379
DUSP2	-0.658933	1.9001	-3.99711	8.98762e-05	0.000666571	1.09533
FXYD5	-0.657921	4.40734	-4.16106	4.68645e-05	0.000403454	1.69891
SH3BGRL3	-0.657764	5.75138	-4.80807	2.97408e-06	5.47343e-05	4.27453
CXCL13	-0.657374	1.31187	-3.36397	0.000919353	0.00392749	-1.03801
NUF2	-0.655506	1.97222	-5.17311	5.53358e-07	1.68595e-05	5.85696
SLC29A4	-0.654142	1.57379	-3.13858	0.00195195	0.00712321	-1.71877
LPAR2	-0.654114	1.54094	-5.30485	2.95262e-07	1.1049e-05	6.4497
SNORA61	-0.654023	2.97177	-5.65049	5.39695e-08	3.71516e-06	8.05709
HTRA3	-0.65391	1.11025	-4.07328	6.6576e-05	0.000529481	1.37321
PAPLN	-0.653755	1.51448	-4.47461	1.2778e-05	0.000156821	2.9093
FGR	-0.653466	1.92522	-4.66596	5.58772e-06	8.64294e-05	3.68309
CMTM7	-0.652812	2.87882	-5.64137	5.64985e-08	3.83794e-06	8.01371
HLADQA1	-0.652231	4.3898	-2.81615	0.00534258	0.0158186	-2.61799
OLFML2B	-0.651031	1.57803	-4.98992	1.30103e-06	3.0664e-05	5.05163
MTHFD2	-0.650798	1.77438	-4.95717	1.51237e-06	3.41726e-05	4.91002
EFHD1	-0.650616	2.12596	-3.72833	0.000250334	0.00142771	0.150715
ST6GALNAC4	-0.649836	1.85675	-6.16884	3.69566e-09	6.83945e-07	10.6018
CD53	-0.649745	3.83749	-3.62854	0.000361126	0.00188887	-0.185501
PLXDC1	-0.649435	1.33606	-5.87612	1.71205e-08	1.77272e-06	9.14563
KIF2C	-0.649342	1.7766	-5.44078	1.52673e-07	6.98905e-06	7.07294
GBP5	-0.649271	2.23941	-3.31637	0.00108141	0.00446902	-1.18531
RGS10	-0.648809	2.97251	-4.17452	4.43866e-05	0.000387752	1.74936
SNHG12	-0.64873	3.38453	-5.71062	3.98609e-08	3.08832e-06	8.34419
CORO1A	-0.64695	3.30384	-3.66221	0.000319401	0.00172259	-0.0729553
HAPLN3	-0.64669	1.33744	-4.87749	2.17481e-06	4.41377e-05	4.5685
BPIL1	-0.645476	0.884187	-3.06606	0.00246586	0.00854123	-1.92875
MFGE8	-0.645356	3.06207	-3.97057	9.96812e-05	0.000716375	0.999561
HJURP	-0.644852	1.91094	-5.31876	2.76142e-07	1.05557e-05	6.51293
FMOD	-0.644547	1.7299	-3.58639	0.000420617	0.00213005	-0.325126
CYTIP	-0.644111	1.81567	-4.15267	4.84764e-05	0.00041327	1.66751
QPCT	-0.644102	1.26478	-5.21553	4.52582e-07	1.48517e-05	6.04658
PGF	-0.643414	1.81493	-4.74725	3.90207e-06	6.67548e-05	4.01969
GGT1	-0.642019	2.87335	-3.2178	0.00150494	0.00577553	-1.48433
FMNL1	-0.641702	2.10113	-5.09443	8.0099e-07	2.1904e-05	5.50836
TPPP3	-0.641546	1.90537	-4.55691	8.98082e-06	0.000121472	3.23889
PARVG	-0.640053	2.58384	-4.20316	3.95232e-05	0.000356611	1.85718
ANKRD13D	-0.640028	2.89128	-5.76085	3.08952e-08	2.61573e-06	8.58571
DEF6	-0.640005	2.06892	-4.88052	2.14508e-06	4.37842e-05	4.58144
COL5A2	-0.639905	2.97877	-3.89162	0.000135223	0.000897702	0.717864
NOTCH3	-0.639883	2.1565	-4.5858	7.92617e-06	0.00011129	3.35576
MIR3658	-0.639318	4.10916	-5.34772	2.40109e-07	9.58805e-06	6.64499
BLVRA	-0.638957	3.80261	-4.29576	2.70478e-05	0.000269342	2.20998
GRAMD1A	-0.638803	3.67695	-5.46889	1.33019e-07	6.39029e-06	7.20325
MMP2	-0.6388	2.62665	-3.01359	0.00291257	0.00974816	-2.07791
LHFPL2	-0.638737	2.02025	-5.01858	1.13978e-06	2.80899e-05	5.17617
PSRC1	-0.638157	1.75133	-6.25322	2.35457e-09	4.93207e-07	11.0305
TMEM132A	-0.637793	1.27438	-5.30548	2.94374e-07	1.1037e-05	6.45255
PNMA1	-0.63748	2.21266	-5.62561	6.11407e-08	3.92992e-06	7.93892
C7orf23	-0.636628	2.70616	-5.54048	9.34362e-08	5.00752e-06	7.53742
AEBP1	-0.636127	3.06532	-2.49408	0.0134312	0.0333434	-3.42609
LXN	-0.635717	1.93374	-3.86305	0.000150826	0.000973536	0.617125
GLIPR2	-0.635587	2.00054	-4.775	3.44836e-06	6.05898e-05	4.13566
BIRC5	-0.635564	2.34818	-4.10214	5.93566e-05	0.000482499	1.47963
PLK1	-0.634801	1.94074	-5.13539	6.61033e-07	1.88155e-05	5.68933
DDR1	-0.633994	2.27887	-3.93533	0.000114282	0.000794058	0.873228
ABCC1	-0.633991	1.71857	-5.38203	2.03317e-07	8.58051e-06	6.80215
DNAJA4	-0.633532	1.52197	-4.16377	4.63552e-05	0.000400186	1.70905
ARMCX6	-0.63348	2.45665	-4.25623	3.18254e-05	0.000304484	2.0586
BAK1	-0.633443	2.89291	-6.0255	7.87668e-09	1.08629e-06	9.88269
RAB3IL1	-0.633066	1.88468	-5.48721	1.21555e-07	5.96463e-06	7.2885
CXCL1	-0.632184	1.69512	-2.79993	0.00560773	0.0164484	-2.66085
LARP6	-0.631992	1.23562	-4.35676	2.09976e-05	0.000224613	2.44586
CD248	-0.631782	1.71433	-4.59231	7.70541e-06	0.000109062	3.38219
MCAM	-0.630879	3.46271	-4.62304	6.74152e-06	9.96837e-05	3.50728
PLEKHB1	-0.630289	0.882808	-3.95301	0.000106719	0.000754455	0.936495
IER3	-0.629931	4.51645	-3.1006	0.00220729	0.00782444	-1.82931
ARHGDIB	-0.629398	5.47236	-4.19663	4.05842e-05	0.000362656	1.83256
SNORD86	-0.629221	3.43433	-5.59645	7.07364e-08	4.2604e-06	7.80087
DFNA5	-0.628944	2.10626	-4.09936	6.00173e-05	0.000487497	1.46936
TBX2	-0.628689	2.05034	-5.22188	4.39119e-07	1.45441e-05	6.07507
PLCG1	-0.628407	3.32177	-6.89025	6.94633e-11	5.95985e-08	14.3871
BEX1	-0.628394	0.820493	-2.76676	0.0061875	0.0177966	-2.7478
LOX	-0.628176	1.26833	-5.21319	4.57635e-07	1.49714e-05	6.0361
IFI30	-0.628066	6.81719	-3.9162	0.000123036	0.000833925	0.805054
FAP	-0.627683	1.34828	-3.88734	0.000137457	0.000907729	0.702745
TUBB6	-0.627682	2.60818	-4.34815	2.17646e-05	0.000230621	2.41242
IGF2BP3	-0.627238	1.50315	-3.76577	0.000217752	0.00127952	0.278907
CDKN3	-0.626618	3.1302	-3.99294	9.13525e-05	0.000674472	1.08026
CENPM	-0.626098	2.01739	-4.31101	2.53953e-05	0.000258189	2.26869
CD2	-0.625962	2.2736	-3.73427	0.000244877	0.00140221	0.170966
PPM1M	-0.625484	2.73512	-5.58918	7.33473e-08	4.29807e-06	7.76656
WIPF1	-0.625395	2.53606	-4.57237	8.40057e-06	0.000115677	3.30137
ANXA1	-0.62503	4.35901	-3.29326	0.00116931	0.00474169	-1.25612
SOAT2	-0.624717	1.30719	-3.38663	0.000850429	0.00370109	-0.967212
CCDC88C	-0.624135	1.27818	-6.91046	6.19118e-11	5.95985e-08	14.4969
TRIM31	-0.623958	2.30025	-3.21723	0.00150783	0.00578348	-1.48606
TGFB1	-0.623296	3.28305	-3.54072	0.000495424	0.00242539	-0.474795
FAM176B	-0.622886	2.55138	-5.63599	5.80437e-08	3.86898e-06	7.98815
SLAMF8	-0.621848	1.80606	-4.24921	3.27539e-05	0.000310914	2.03185
SPI1	-0.620577	3.107	-3.86687	0.000148645	0.000962535	0.630562
ITPR3	-0.620039	1.34241	-6.06085	6.54272e-09	9.8976e-07	10.059
CD44	-0.619442	3.02182	-3.43967	0.000707564	0.00319618	-0.799899
TYRO3	-0.619421	1.00966	-6.10209	5.26437e-09	8.70458e-07	10.2655
LILRB4	-0.619293	2.19675	-3.59441	0.000408631	0.0020809	-0.298668
C21orf56	-0.619001	1.74709	-4.88212	2.12956e-06	4.35926e-05	4.58826
PDLIM7	-0.618544	3.21069	-5.06623	9.13663e-07	2.39934e-05	5.38438
GPNMB	-0.618544	4.47069	-2.75986	0.00631478	0.0180504	-2.76577
STMN1	-0.617999	5.34542	-4.75072	3.84232e-06	6.60409e-05	4.03416
KNTC1	-0.617987	2.12414	-5.79202	2.63572e-08	2.37214e-06	8.73634
PLEKHG2	-0.617803	1.83552	-7.20684	1.11986e-11	2.08348e-08	16.129
LPCAT4	-0.617794	1.96453	-6.16848	3.70276e-09	6.83945e-07	10.6
CDCA5	-0.617229	1.99719	-4.86784	2.27192e-06	4.55452e-05	4.52746
CD97	-0.616802	2.76384	-4.49589	1.16697e-05	0.000146334	2.99406
SAP25	-0.616494	2.32261	-4.05232	7.23389e-05	0.000565405	1.29629
TTYH3	-0.616139	3.56655	-4.83314	2.65722e-06	5.04257e-05	4.38031
TRNP1	-0.615863	2.27857	-2.73373	0.00681845	0.0192047	-2.83344
DPYSL3	-0.61566	1.77798	-4.17747	4.38598e-05	0.000384517	1.76045
LGALS1	-0.615499	6.59163	-3.80974	0.000184613	0.00113123	0.430851
CLIC1	-0.615333	6.41478	-4.63089	6.5148e-06	9.70396e-05	3.53931
LST1	-0.615276	3.33897	-3.84718	0.000160219	0.0010159	0.561424
GDPD3	-0.614302	1.67015	-5.4086	1.78661e-07	7.80909e-06	6.92433
APOD	-0.612759	1.0635	-3.91301	0.000124557	0.00084098	0.79371
C5orf13	-0.612743	4.28192	-4.16849	4.54801e-05	0.000394988	1.72675
VIM	-0.612332	6.78015	-3.77983	0.000206591	0.00122746	0.327309
NRM	-0.611568	2.54261	-5.24177	3.9942e-07	1.35879e-05	6.16448
TNFRSF4	-0.611358	1.63133	-5.46056	1.3857e-07	6.48372e-06	7.16459
GABBR1	-0.611078	1.58296	-5.13891	6.5019e-07	1.85905e-05	5.70492
SLC25A36	-0.610862	1.49099	-5.66375	5.04902e-08	3.61958e-06	8.12021
SOX4	-0.610803	2.41498	-3.46682	0.000643445	0.00298214	-0.713361
KCTD17	-0.610645	1.89892	-4.13351	5.23567e-05	0.000438464	1.59604
HSPB8	-0.610176	1.95133	-3.15724	0.00183683	0.00678317	-1.66405
ITM2C	-0.609883	3.78158	-3.63512	0.000352593	0.00185653	-0.163589
ADAMDEC1	-0.609729	1.00601	-4.2831	2.84983e-05	0.000281547	2.16136
SLC2A3	-0.609467	2.69941	-3.49278	0.000587278	0.00278106	-0.630075
CTGF	-0.609079	4.26	-2.74485	0.00659994	0.0187079	-2.80473
PHF19	-0.608737	2.00532	-5.65794	5.19879e-08	3.68406e-06	8.09252
COL6A2	-0.607732	4.35325	-3.20048	0.00159366	0.00605501	-1.53603
CD37	-0.607365	2.67601	-3.98672	9.36024e-05	0.000684449	1.05775
HAVCR2	-0.607154	2.15463	-4.19739	4.04602e-05	0.0003617	1.8354
SNORD29	-0.606401	2.91818	-5.38077	2.04567e-07	8.58051e-06	6.79635
DERL3	-0.605886	1.79596	-3.67281	0.000307227	0.00167087	-0.0373118
MMP12	-0.605834	0.79064	-3.61575	0.000378282	0.00195654	-0.228015
IL18BP	-0.604688	3.30438	-4.8472	2.49399e-06	4.8273e-05	4.43985
MKI67	-0.604267	1.77163	-5.29107	3.15474e-07	1.16219e-05	6.38718
GPR35	-0.604195	1.04433	-4.85542	2.40313e-06	4.71128e-05	4.47471
SNORD57	-0.60362	2.33591	-5.99165	9.40259e-09	1.22291e-06	9.71451
ALOX5	-0.60331	1.53448	-4.42839	1.5544e-05	0.000179606	2.72635
MARVELD1	-0.602528	1.41507	-4.62067	6.81171e-06	0.000100134	3.49758
OSBPL3	-0.602372	1.83931	-5.98696	9.63513e-09	1.23806e-06	9.69131
PITX1	-0.602276	0.819557	-4.07236	6.68217e-05	0.000531236	1.3698
LAIR1	-0.602108	2.33251	-3.88788	0.000137174	0.000906703	0.704645
CD79A	-0.601959	1.13734	-3.43468	0.000719998	0.00324433	-0.815761
CCDC80	-0.601507	2.00143	-2.52463	0.0123513	0.0311343	-3.35337
GPC4	-0.600581	0.897537	-4.58681	7.89141e-06	0.000111031	3.35987
SNORD76	-0.600455	4.07473	-4.80356	3.03482e-06	5.55079e-05	4.25555
MMP14	-0.60024	3.83286	-3.89003	0.000136049	0.000901498	0.712249
TPX2	-0.600031	2.67167	-4.47213	1.29138e-05	0.000157671	2.89943
IFI16	-0.599779	3.43606	-3.87536	0.000143907	0.000939501	0.660437
OSMR	-0.599641	2.21207	-4.07986	6.48609e-05	0.000518353	1.3974
TMEM44	-0.599255	1.95296	-6.67475	2.34097e-10	1.21788e-07	13.2285
WSB1	-0.599136	4.85084	-5.92858	1.30538e-08	1.51034e-06	9.403
DKK1	-0.598902	1.25709	-2.43444	0.0157844	0.0379275	-3.56569
ARHGEF17	-0.598526	1.60887	-6.28644	1.96965e-09	4.5175e-07	11.2003
CENPO	-0.598247	2.02059	-7.17257	1.3675e-11	2.08348e-08	15.9383
PODXL2	-0.59774	0.879163	-3.22908	0.00144968	0.00560278	-1.45054
FAM113B	-0.597501	1.66493	-5.28691	3.21841e-07	1.17549e-05	6.36832
SMARCD3	-0.596498	2.05305	-4.67877	5.28184e-06	8.29615e-05	3.73584
CD74	-0.596318	9.22483	-3.21095	0.00153949	0.00588485	-1.50482
PELI1	-0.596038	2.71635	-5.62552	6.1169e-08	3.92992e-06	7.93848
PDE7A	-0.595625	2.68448	-6.53751	5.01406e-10	2.06958e-07	12.5028
THBS2	-0.594784	2.42906	-2.53544	0.0119884	0.0303948	-3.32745
ACTA2	-0.594329	5.61296	-2.85192	0.00479768	0.0145783	-2.52264
COL4A2	-0.594035	4.2831	-3.42644	0.000740935	0.0033216	-0.841854
PFKFB3	-0.593945	2.80394	-3.69252	0.000285768	0.00157995	0.0291334
BUB1B	-0.593926	1.58207	-5.38357	2.01806e-07	8.54074e-06	6.80919
OLR1	-0.593778	0.916995	-3.97806	9.68171e-05	0.000700428	1.02652
SNORD87	-0.593695	3.88862	-4.59716	7.54501e-06	0.000107505	3.40188
SERPINI1	-0.593566	1.93552	-4.39639	1.77875e-05	0.000198643	2.60056
MYL6B	-0.593368	3.81542	-5.48347	1.23816e-07	6.00227e-06	7.27106
TRIP13	-0.592804	1.47818	-5.25233	3.79799e-07	1.31511e-05	6.21202
CD48	-0.592632	2.79074	-3.37583	0.000882644	0.00380616	-1.001
TRIM47	-0.592453	2.96251	-4.29314	2.73423e-05	0.00027164	2.1999
PDGFRB	-0.592416	3.34877	-4.16495	4.61352e-05	0.000398891	1.71347
CCNB1	-0.592335	3.01059	-3.94947	0.000108197	0.000761415	0.92378
TNFRSF21	-0.59215	2.62177	-3.99908	8.91867e-05	0.000662379	1.10246
NFATC4	-0.591558	1.19167	-5.51828	1.04283e-07	5.37282e-06	7.43349
KIAA0101	-0.591394	2.15502	-4.43643	1.50249e-05	0.000174649	2.75805
ANXA13	-0.591105	2.56567	-2.34373	0.0200646	0.0461482	-3.77187
ASF1B	-0.591012	1.89631	-4.89868	1.97534e-06	4.12233e-05	4.65891
C15orf48	-0.590429	2.04709	-2.83604	0.00503299	0.0150704	-2.5651
NTS	-0.590384	0.922562	-2.77546	0.00603044	0.0174483	-2.72509
HLADRA	-0.589997	7.61325	-2.71706	0.00715855	0.0199754	-2.87631
NCRNA00152	-0.589791	3.78236	-3.90837	0.0001268	0.000852395	0.77723
TNFRSF25	-0.589762	2.22941	-4.67091	5.46756e-06	8.50642e-05	3.70346
EGLN3	-0.587019	1.34099	-3.79822	0.000192801	0.00116732	0.390892
TYROBP	-0.586656	5.44414	-3.11065	0.00213686	0.0076347	-1.80017
KIFC1	-0.586531	2.10143	-4.54327	9.52418e-06	0.000127128	3.18396
CCL5	-0.586497	3.45798	-2.87854	0.00442546	0.0136429	-2.45094
ABR	-0.586479	1.79621	-5.10954	7.46308e-07	2.07006e-05	5.57498
HLADMA	-0.585733	5.17044	-3.32192	0.00106119	0.00440374	-1.1682
SH2D2A	-0.585128	1.39906	-4.95422	1.53298e-06	3.45839e-05	4.89729
AKR7L	0.586992	3.01177	3.26013	0.00130705	0.00517819	-1.35691
AR	0.589174	1.8603	4.14679	4.96357e-05	0.000421637	1.64557
AZGP1P1	0.59035	2.14089	4.08777	6.28527e-05	0.000506479	1.42656
FMO4	0.59151	3.55315	4.18141	4.31656e-05	0.00037921	1.77527
BCKDHB	0.592717	3.23069	5.94354	1.20786e-08	1.43931e-06	9.47671
CMBL	0.593129	4.71892	3.73657	0.000242796	0.00139141	0.178811
PHYH	0.593436	6.67768	4.99742	1.25685e-06	2.99203e-05	5.08414
ACAA2	0.59411	6.70931	4.61837	6.88038e-06	0.000100698	3.48819
PRAP1	0.594126	8.24764	2.51186	0.0127931	0.0320165	-3.38388
MTTP	0.594166	5.1836	3.60431	0.000394275	0.00201724	-0.265933
GHR	0.595978	3.09966	3.79663	0.000193955	0.00117264	0.385399
BBOX1	0.597939	2.01064	2.88823	0.00429671	0.0133307	-2.4247
GREM2	0.601209	1.28872	3.351	0.000961083	0.00406825	-1.07831
SERPIND1	0.601725	7.9564	3.77701	0.000208784	0.00123704	0.317596
TMEM176B	0.607023	8.96867	4.75833	3.71448e-06	6.431e-05	4.06591
CYP27A1	0.608825	7.24581	4.50191	1.13733e-05	0.000143716	3.0181
MUT	0.608986	4.60946	5.76525	3.02103e-08	2.59833e-06	8.60696
MGST1	0.609341	8.6734	3.78816	0.000200233	0.00119904	0.356078
IFIT1	0.609477	4.16961	3.23584	0.00141743	0.00550924	-1.43021
PAH	0.609483	8.15901	3.37699	0.000879151	0.00379448	-0.997396
PXMP2	0.611882	5.58547	4.90652	1.90612e-06	4.02151e-05	4.69244
RARRES2	0.612156	9.11768	3.82785	0.000172403	0.00107305	0.493883
FBP1	0.616086	6.16877	3.0111	0.00293554	0.00980223	-2.08493
SERPING1	0.616333	9.35374	4.79851	3.10431e-06	5.641e-05	4.2343
TRPM8	0.61862	2.35163	3.47588	0.000623295	0.00290789	-0.684358
UGT1A5	0.619121	7.85079	2.81247	0.00540163	0.0159602	-2.62772
C8G	0.620344	6.98665	3.6263	0.000364073	0.00189963	-0.192948
ABCB1	0.620444	3.5665	3.55129	0.000477067	0.00235389	-0.440292
ADH6	0.621369	5.67261	3.256	0.00132524	0.00522986	-1.36942
CES3	0.62287	3.0402	3.44941	0.000683904	0.00311702	-0.768924
HLF	0.625128	3.84103	3.63376	0.00035434	0.00186343	-0.168119
SLC1A2	0.62721	2.4197	2.79116	0.00575596	0.0167954	-2.68393
CYP4F3	0.630239	5.15232	3.71327	0.000264696	0.0014901	0.0994647
TFR2	0.63154	7.0503	3.6006	0.000399593	0.002042	-0.278198
UGT1A3	0.632545	7.84823	2.83815	0.00500102	0.0150091	-2.55945
SORD	0.636537	6.5431	4.17655	4.40236e-05	0.000385478	1.75698
NECAB2	0.638878	3.00547	2.76081	0.00629721	0.0180174	-2.76331
PEMT	0.639416	5.05089	5.02309	1.11628e-06	2.77831e-05	5.19578
SHBG	0.639729	2.85906	2.8349	0.00505027	0.015108	-2.56814
SLC47A1	0.640889	4.22133	4.68002	5.253e-06	8.28746e-05	3.74097
UGT1A9	0.643232	7.8735	2.85779	0.00471316	0.0143637	-2.50687
APOC2	0.644146	11.1408	3.99932	8.91012e-05	0.000661974	1.10334
HMGCS2	0.644547	8.0601	3.0264	0.00279712	0.00943737	-2.04171
PIPOX	0.645496	6.26374	3.91294	0.00012459	0.00084098	0.793468
APCS	0.648655	8.72315	2.35156	0.0196586	0.0454372	-3.75436
ALDH1A1	0.64917	8.61084	4.02516	8.05126e-05	0.000614211	1.19715
ACSL1	0.65393	6.73768	4.30464	2.60736e-05	0.000262403	2.24414
AGMO	0.656094	3.79808	5.06681	9.11199e-07	2.39934e-05	5.38692
FOLH1B	0.657075	0.968473	5.15552	6.0127e-07	1.77387e-05	5.77866
RBP5	0.663073	5.5697	4.03695	7.68639e-05	0.000592308	1.24009
APOC4APOC2	0.663376	9.93897	4.17468	4.43568e-05	0.000387752	1.74998
APOC1	0.664626	12.3421	5.37231	2.13149e-07	8.82809e-06	6.75752
KLKB1	0.665535	4.85985	4.20831	3.87048e-05	0.000351907	1.87662
UGT1A6	0.665942	8.32857	2.90601	0.00406931	0.0127476	-2.37633
UGT1A1	0.66634	7.91818	2.93104	0.00376783	0.0119916	-2.3078
PRODH2	0.666592	4.86256	3.70606	0.000271844	0.0015215	0.074996
CADM1	0.667071	4.03389	4.89342	2.02316e-06	4.18158e-05	4.63643
RNASE4	0.668584	6.60039	5.20718	4.70893e-07	1.52415e-05	6.00916
GRHPR	0.670187	7.09764	5.49948	1.14429e-07	5.77014e-06	7.34564
EPHX1	0.670373	9.46882	3.72573	0.000252761	0.0014377	0.14185
HSD17B2	0.670505	4.97542	3.34673	0.000975236	0.00411281	-1.09158
REEP6	0.67118	6.25685	3.40709	0.000792389	0.00350221	-0.902941
LDHD	0.673414	4.35015	4.6155	6.9669e-06	0.000101575	3.47649
F2	0.675691	8.37901	4.30131	2.64345e-05	0.000264469	2.23134
APOC1P1	0.676257	5.06158	3.04501	0.00263691	0.00899061	-1.98888
ACAT1	0.677973	6.44739	5.59596	7.09068e-08	4.2604e-06	7.79859
SLC22A7	0.678984	5.56483	2.35886	0.0192865	0.0447396	-3.73799
CFH	0.678986	8.16463	4.47162	1.29418e-05	0.000157742	2.8974
CAT	0.680052	6.81635	5.98763	9.60168e-09	1.23806e-06	9.69461
CPN2	0.682345	5.50365	4.01599	8.34683e-05	0.000629554	1.16378
AKR1C4	0.684322	6.83296	3.19395	0.00162836	0.00616706	-1.55546
CCDC152	0.687918	8.77803	5.59415	7.15528e-08	4.26319e-06	7.79001
ACOT12	0.688861	4.14227	3.58091	0.000429	0.00216274	-0.34318
ALDH2	0.690241	7.87227	5.45885	1.39739e-07	6.52219e-06	7.15664
C4BPB	0.690772	7.38837	4.02293	8.12234e-05	0.000617205	1.18902
PGLYRP2	0.690799	4.28562	2.54833	0.0115678	0.0294863	-3.29639
GC	0.691597	9.93463	3.79438	0.000195605	0.0011806	0.377602
CRYL1	0.69271	5.80163	5.78023	2.79912e-08	2.47463e-06	8.67931
C5orf4	0.693249	4.11695	4.76107	3.66936e-06	6.37357e-05	4.07737
BDH1	0.694867	5.21271	4.52503	1.0301e-05	0.000133813	3.11065
CYP4F11	0.695749	4.44315	3.72418	0.000254216	0.00144405	0.136576
CYP2J2	0.69604	4.92369	4.99768	1.25531e-06	2.9917e-05	5.0853
ALDH8A1	0.69782	4.313	3.71055	0.000267369	0.00150078	0.0902384
UGT1A7	0.698125	7.95207	3.1022	0.00219591	0.00779608	-1.82467
MOGAT2	0.698732	1.64039	4.22514	3.6141e-05	0.000335002	1.94033
GPT	0.703295	4.81724	3.92178	0.000120422	0.000822477	0.824888
RGN	0.70356	6.03034	4.9933	1.28093e-06	3.02908e-05	5.06628
LEAP2	0.704692	6.56547	3.72224	0.000256055	0.00145257	0.129953
UGT1A4	0.709317	7.91611	3.11303	0.0021205	0.00758896	-1.79326
UGT1A8	0.709765	8.12059	3.14544	0.00190888	0.00700195	-1.69869
OSGIN1	0.710357	5.95049	3.53574	0.000504296	0.00246316	-0.49101
FTCD	0.71055	6.38089	3.2158	0.00151497	0.00580463	-1.49033
C3	0.710956	10.0797	4.54149	9.59762e-06	0.000127841	3.17678
ABCG8	0.711446	4.16995	4.32555	2.39094e-05	0.000246967	2.32485
IGFBP2	0.712337	7.04951	3.14405	0.00191754	0.00702769	-1.70277
UGT1A10	0.716757	8.03094	3.20728	0.00155827	0.00594316	-1.51576
CD14	0.719693	6.63291	4.67261	5.42691e-06	8.4617e-05	3.71045
SELENBP1	0.719764	6.40571	4.6036	7.33695e-06	0.000105102	3.42805
SEPP1	0.720295	9.76182	5.70585	4.08336e-08	3.11064e-06	8.32135
C8A	0.721249	5.85498	3.69695	0.000281136	0.00156325	0.0441366
MBL2	0.721496	4.07995	3.45827	0.000663041	0.00304864	-0.7407
AMBP	0.721672	10.8721	4.21145	3.82133e-05	0.000349074	1.8885
CFHR5	0.724346	4.94069	2.55789	0.0112645	0.0288496	-3.27326
CFB	0.725944	9.46852	4.70546	4.69569e-06	7.66328e-05	3.84609
CTH	0.727326	4.36823	2.9231	0.00386112	0.0122346	-2.32958
FGB	0.729945	10.0724	3.62032	0.000372072	0.00193427	-0.212855
F11	0.732243	4.65911	4.45384	1.39566e-05	0.000166217	2.8269
OGDHL	0.733886	3.85241	3.46719	0.000642607	0.00298039	-0.712173
CYB5A	0.741924	8.55655	6.01919	8.14173e-09	1.10973e-06	9.85125
PGRMC1	0.743153	7.16182	6.44318	8.41597e-10	2.81954e-07	12.0095
GBP7	0.749894	3.41759	3.57729	0.000434609	0.00218585	-0.355063
HULC	0.752837	7.95887	3.05279	0.00257248	0.00883163	-1.96671
FGA	0.753338	11.188	3.97022	9.98177e-05	0.000717114	0.998296
TF	0.754059	10.5948	4.23501	3.47139e-05	0.000325173	1.97779
MT1X	0.755234	6.21562	2.62144	0.00942284	0.0249189	-3.11746
SLC13A5	0.756675	5.37931	3.25961	0.00130931	0.00518258	-1.35848
SLC27A2	0.758669	5.22695	4.16124	4.68304e-05	0.000403454	1.69958
FMO5	0.75868	6.09586	4.46425	1.33536e-05	0.000161701	2.86815
APOC3	0.758758	11.438	2.93748	0.00369364	0.0118124	-2.29007
IGSF23	0.760162	2.76542	3.92737	0.000117853	0.000810643	0.844804
APOA5	0.761224	5.04764	3.02871	0.00277675	0.00938043	-2.03516
NR1I2	0.76127	3.463	3.88177	0.000140419	0.000921162	0.683074
SHMT1	0.763606	5.73586	4.74507	3.94011e-06	6.72879e-05	4.01059
IYD	0.772597	1.68335	5.80172	2.50821e-08	2.27332e-06	8.78336
ACSM1	0.774892	3.52034	2.91219	0.00399287	0.0125635	-2.35946
DIO1	0.776578	5.11921	3.0973	0.00223082	0.00787675	-1.83884
F12	0.778948	6.81872	4.01966	8.22733e-05	0.000622964	1.17713
SLC38A3	0.779461	7.0666	4.11846	5.56093e-05	0.000458185	1.54011
PCK2	0.781916	6.52744	5.77964	2.80759e-08	2.47463e-06	8.67644
DHRS2	0.783955	3.69054	2.34289	0.0201085	0.0462292	-3.77374
UGT2B4	0.784159	8.29975	3.63351	0.000354654	0.00186416	-0.16893
TTPA	0.784244	4.28118	4.26128	3.11736e-05	0.000300331	2.07785
ABCA6	0.786053	3.82754	5.26946	3.49916e-07	1.23776e-05	6.28936
CYP39A1	0.787612	2.10931	4.69046	5.01691e-06	8.02781e-05	3.78406
ANG	0.788957	8.10276	4.144	5.0197e-05	0.000425726	1.63513
SLC17A4	0.790595	4.25655	4.02401	8.08776e-05	0.000615381	1.19297
FGG	0.793179	10.9243	4.03778	7.66111e-05	0.000590573	1.24314
FXYD1	0.793641	5.47739	2.73664	0.00676064	0.0190721	-2.82594
XDH	0.796894	2.95724	4.59853	7.50044e-06	0.000107156	3.40742
ETNK2	0.799101	4.9432	3.84093	0.000164067	0.00103537	0.539548
AADAC	0.804085	6.90739	4.85057	2.45638e-06	4.78053e-05	4.45412
SLC28A1	0.80552	2.51167	3.61033	0.000385779	0.00198377	-0.245987
SLC2A2	0.80912	6.46635	5.05404	9.66977e-07	2.50008e-05	5.33096
HRSP12	0.809287	7.58941	4.82928	2.70375e-06	5.11178e-05	4.36401
AASS	0.809685	3.87892	3.7488	0.000231987	0.00134209	0.220671
FGGY	0.816578	4.19931	4.4514	1.41023e-05	0.000167484	2.81721
PON3	0.816639	6.4631	4.38531	1.86338e-05	0.00020583	2.55721
MTHFD1	0.818262	5.61847	5.71012	3.99613e-08	3.08832e-06	8.34181
ALDH6A1	0.819514	4.56138	4.96816	1.438e-06	3.30522e-05	4.95746
ABCB11	0.821337	3.09635	3.7977	0.00019318	0.00116873	0.389085
TM4SF4	0.822301	7.46852	4.47904	1.25393e-05	0.000154782	2.92691
CYP3A5	0.823286	7.29852	3.92663	0.000118188	0.000812055	0.842185
SAA2SAA4	0.823719	6.73458	2.98465	0.00318963	0.0104862	-2.15915
CCL16	0.826291	5.2335	4.054	7.18591e-05	0.000562685	1.30246
SLCO1B3	0.826455	2.73685	2.65326	0.00860647	0.023135	-3.03811
TDO2	0.827603	5.8303	3.16505	0.0017905	0.00664676	-1.64103
SERPINA6	0.829209	7.34734	5.1799	5.35886e-07	1.64704e-05	5.88722
MAT1A	0.831012	7.21429	4.90434	1.92513e-06	4.04165e-05	4.68311
NAGS	0.832369	3.53655	4.36341	2.04223e-05	0.000220449	2.47175
EHHADH	0.83664	5.39305	5.31647	2.79212e-07	1.06063e-05	6.50248
HGD	0.836868	7.1	4.47358	1.2834e-05	0.000157237	2.90521
SRD5A2	0.839274	1.97576	4.7731	3.47784e-06	6.10554e-05	4.12767
RDH16	0.839588	5.45384	3.26901	0.00126872	0.00505488	-1.32999
PAGE4	0.843349	1.78217	2.39224	0.017663	0.041598	-3.66252
DCXR	0.851077	8.28773	4.29611	2.70087e-05	0.000269078	2.21133
THRSP	0.852749	2.94808	2.51492	0.0126861	0.0318085	-3.3766
ITIH1	0.853217	8.25059	4.70491	4.70722e-06	7.66372e-05	3.84379
FABP1	0.854309	9.68975	3.01508	0.0028989	0.00971031	-2.0737
DAO	0.855745	4.27394	4.60496	7.29375e-06	0.000104717	3.43358
CYP4A22	0.85711	3.46542	4.16112	4.6854e-05	0.000403454	1.69912
GSTA1	0.859075	8.26601	3.57071	0.000445015	0.00222807	-0.376706
AHSG	0.862961	9.93163	3.5454	0.000487215	0.00239286	-0.459528
MFSD2A	0.864289	2.56675	3.22973	0.00144654	0.00559468	-1.44858
PFKFB1	0.865341	3.64005	4.272	2.98298e-05	0.000290534	2.11886
GPLD1	0.867436	3.17734	4.51285	1.08531e-05	0.00013862	3.06185
CFHR4	0.867756	3.58493	3.91397	0.000124097	0.000839514	0.797126
CFHR1	0.875875	8.29089	4.44178	1.46887e-05	0.000172453	2.77917
AZGP1	0.878337	8.45094	4.21643	3.74466e-05	0.000343986	1.90734
C3P1	0.879517	4.41123	3.24217	0.00138787	0.00542238	-1.41117
ANGPTL3	0.88088	6.94281	4.37003	1.98653e-05	0.000216364	2.49753
SERPINA11	0.882974	5.2603	3.67572	0.000303966	0.00165778	-0.0275205
CYP1A1	0.887001	2.02163	3.42474	0.000745336	0.00333782	-0.847244
C8B	0.887824	6.28808	4.59366	7.66061e-06	0.000108572	3.38765
CYP2D6	0.891635	6.85128	3.98131	9.55992e-05	0.000695001	1.03823
CPB2	0.891825	7.64197	5.27715	3.37271e-07	1.20749e-05	6.32411
GSTM1	0.895858	2.42261	2.32083	0.0212945	0.0484493	-3.82274
AFM	0.901273	6.12305	3.62821	0.000361556	0.00189019	-0.18659
AGXT2L1	0.903168	4.08064	4.08704	6.30348e-05	0.00050718	1.42388
ANXA10	0.906522	2.73025	4.95898	1.49987e-06	3.4047e-05	4.91783
HFE2	0.907914	6.14897	4.2053	3.918e-05	0.000354415	1.86528
CPS1	0.907966	7.31365	2.7793	0.00596233	0.0172912	-2.71506
ABAT	0.913115	5.25108	6.25291	2.35851e-09	4.93207e-07	11.0289
UPB1	0.923139	5.90365	5.24432	3.9459e-07	1.34666e-05	6.17596
GBA3	0.92367	3.01975	3.91488	0.000123665	0.000837121	0.800348
SAA4	0.924354	6.94039	3.37879	0.000873725	0.00377487	-0.99177
ITIH3	0.925488	8.42522	4.84746	2.49114e-06	4.82649e-05	4.44092
BCHE	0.926175	3.50557	4.1194	5.54001e-05	0.000457308	1.54361
MASP2	0.934921	5.99778	3.80079	0.000190942	0.00115965	0.399813
DPYS	0.935236	6.16586	4.8358	2.62559e-06	5.01272e-05	4.39155
APOH	0.938929	11.001	5.10451	7.64101e-07	2.10844e-05	5.55278
F9	0.944078	5.30842	3.67683	0.000302734	0.0016536	-0.0237938
ALB	0.952294	13.6145	4.3857	1.86031e-05	0.000205598	2.55874
SERPINA7	0.958552	6.13936	3.53301	0.000509218	0.00248266	-0.499883
HPX	0.965218	9.16271	4.74008	4.02834e-06	6.84657e-05	3.98982
F13B	0.970553	5.23123	5.03784	1.04252e-06	2.63482e-05	5.26013
RBP4	0.97077	11.4193	5.3134	2.83363e-07	1.07166e-05	6.48855
DMGDH	0.970909	4.25517	5.63275	5.89929e-08	3.88244e-06	7.97279
CFHR3	0.981778	4.83192	3.37967	0.000871065	0.00376567	-0.988999
AGXT	0.988268	8.3832	3.98751	9.33114e-05	0.000683259	1.06063
ACSM5	0.988927	4.11631	4.98238	1.34698e-06	3.1469e-05	5.01897
SEC14L2	0.991397	4.56567	5.13522	6.61586e-07	1.88155e-05	5.68855
CYP2A7	0.996652	2.32227	3.13787	0.00195649	0.00712879	-1.72086
ITIH4	0.998143	8.50094	5.42999	1.60944e-07	7.28634e-06	7.02305
ACSM2A	1.00102	5.40882	4.5293	1.01138e-05	0.000132429	3.1278
PCK1	1.00559	6.47517	2.96032	0.00344108	0.011148	-2.22691
CRYAA	1.00683	2.97916	3.73372	0.000245379	0.00140433	0.169084
HAO2	1.01628	3.38054	3.64799	0.000336435	0.00179503	-0.120596
APOF	1.01979	3.7735	4.04284	7.50971e-05	0.000581423	1.26163
C4BPA	1.03047	8.07956	4.40803	1.69379e-05	0.000191765	2.64621
LECT2	1.04031	5.28133	3.6856	0.000293135	0.00161107	0.00577157
ACSM2B	1.04036	5.67611	5.22888	4.24728e-07	1.41858e-05	6.10651
CYP4A11	1.04203	6.05645	4.46173	1.34973e-05	0.000162675	2.85815
SERPINA4	1.04333	6.17502	5.62201	6.22535e-08	3.98759e-06	7.92184
BAAT	1.0453	7.19493	5.15942	5.90311e-07	1.75123e-05	5.79601
KNG1	1.05978	9.29507	5.03776	1.04291e-06	2.63482e-05	5.25978
CYP1A2	1.07616	1.76291	3.91303	0.000124548	0.00084098	0.793773
GNMT	1.07937	4.63631	3.96949	0.000100103	0.000718441	0.995653
CES2	1.08013	6.25985	5.82005	2.28374e-08	2.16717e-06	8.87229
CFHR2	1.08184	7.86626	4.93921	1.64199e-06	3.61813e-05	4.83268
AKR1D1	1.09543	3.43665	4.75992	3.68826e-06	6.39597e-05	4.07255
ARG1	1.10705	7.09714	4.30341	2.62062e-05	0.000263022	2.23942
CYP7A1	1.1086	4.13951	3.52401	0.000525773	0.00254765	-0.529103
ABCB4	1.1093	4.63837	5.53567	9.56869e-08	5.08978e-06	7.51489
GLYATL1	1.12864	4.59532	5.35093	2.36415e-07	9.49668e-06	6.65964
ASPDH	1.13087	3.97961	5.51539	1.05787e-07	5.42412e-06	7.41994
HPR	1.14039	6.45281	4.38953	1.83068e-05	0.000203483	2.57372
GCGR	1.14162	2.94788	3.60911	0.000387492	0.0019897	-0.250042
PLG	1.14254	7.57468	5.33469	2.55722e-07	9.99055e-06	6.58548
CYP2B6	1.15012	4.62601	4.11224	5.70107e-05	0.000466988	1.51703
CDO1	1.15328	6.19532	5.00151	1.23333e-06	2.97018e-05	5.10192
UGT2B10	1.15375	4.97734	5.20462	4.76644e-07	1.5381e-05	5.99771
FMO3	1.15478	6.8431	5.21909	4.44975e-07	1.46924e-05	6.06257
ALDH1L1	1.16333	6.17483	4.0308	7.87477e-05	0.000604204	1.21767
AKR7A3	1.16471	4.54493	4.70714	4.66107e-06	7.62428e-05	3.85302
A1BGAS1	1.16574	5.98049	6.32982	1.55869e-09	3.95796e-07	11.4229
HSD17B13	1.17454	3.5067	3.49091	0.000591149	0.00279398	-0.636068
A1BG	1.17861	8.09429	5.61038	6.59812e-08	4.11865e-06	7.86677
UGT2B15	1.18114	5.68714	4.57128	8.44039e-06	0.000115926	3.29695
FNDC5	1.19542	2.45749	4.80183	3.05854e-06	5.58137e-05	4.24824
SLCO1B1	1.20189	5.65123	6.05307	6.81607e-09	1.01669e-06	10.0201
TTC36	1.20433	2.69315	4.34779	2.17976e-05	0.000230855	2.41101
CYP2C9	1.21341	7.01177	4.4837	1.2293e-05	0.000152447	2.94544
UGT2B7	1.21935	5.94911	4.90111	1.95365e-06	4.08944e-05	4.66929
ALDOB	1.22638	9.30562	4.38248	1.88563e-05	0.000207643	2.54614
SULT2A1	1.23078	7.10911	4.588	7.851e-06	0.000110609	3.36468
BHMT	1.24417	6.27931	4.30347	2.62001e-05	0.000263022	2.23963
FETUB	1.24698	4.70507	4.80515	3.01332e-06	5.51709e-05	4.26223
APOC4	1.24895	7.05468	4.51075	1.09511e-05	0.000139538	3.05345
OTC	1.25161	5.12512	5.39622	1.89765e-07	8.14424e-06	6.86734
HAO1	1.25539	5.94099	6.53638	5.04538e-10	2.06958e-07	12.4968
C6	1.25672	5.57591	5.35575	2.30958e-07	9.33474e-06	6.6817
AOX1	1.27394	6.22773	4.97006	1.42547e-06	3.29418e-05	4.96569
TTR	1.27957	9.9666	5.30544	2.94423e-07	1.1037e-05	6.45239
CYP2C8	1.28603	6.33143	3.9917	9.17987e-05	0.000676595	1.07575
HSD17B6	1.32892	7.19764	6.07516	6.06793e-09	9.51683e-07	10.1305
ADH4	1.33739	6.99803	3.74761	0.000233022	0.00134735	0.216578
ADH1A	1.34069	7.29365	4.84511	2.51767e-06	4.8687e-05	4.43097
SLC27A5	1.36978	6.01025	6.01133	8.48338e-09	1.13805e-06	9.81221
HP	1.37598	11.131	4.62121	6.7955e-06	9.99985e-05	3.49982
PON1	1.3788	6.57517	6.47908	6.91431e-10	2.5428e-07	12.1967
OSTalpha	1.38127	4.41443	5.33671	2.53232e-07	9.9291e-06	6.59473
CYP4F2	1.38459	4.24778	7.202	1.15192e-11	2.08348e-08	16.1021
RTP3	1.39034	4.27394	5.57079	8.03794e-08	4.57198e-06	7.67988
SERPINC1	1.39923	9.66128	5.46279	1.37061e-07	6.48372e-06	7.17494
ADH1C	1.40693	7.19	4.19778	4.03957e-05	0.000361275	1.83688
SPP2	1.4376	4.8968	4.83647	2.61768e-06	5.00315e-05	4.39439
GYS2	1.45217	3.42788	7.17856	1.3206e-11	2.08348e-08	15.9716
CYP8B1	1.4753	4.27039	4.61971	6.84028e-06	0.000100289	3.49367
HSD11B1	1.48624	6.04064	4.06317	6.9299e-05	0.000547665	1.33607
CYP2E1	1.53005	8.25374	3.22611	0.00146401	0.00564894	-1.45942
CYP2A6	1.5429	4.9598	3.81128	0.000183545	0.00112662	0.436193
AQP9	1.56033	6.19064	5.90259	1.4934e-08	1.6088e-06	9.27528
HRG	1.56629	8.81571	4.92252	1.77206e-06	3.83348e-05	4.761
ADH1B	1.6247	8.08695	5.36239	2.23646e-07	9.15616e-06	6.7121
GLYAT	1.63826	4.57079	5.90618	1.46592e-08	1.59531e-06	9.29291
CYP3A4	1.68696	5.62793	3.56107	0.000460668	0.00229045	-0.408315
HPD	1.68885	7.92591	4.62171	6.78081e-06	9.99985e-05	3.50184
TAT	1.70007	5.90759	5.03758	1.0438e-06	2.63482e-05	5.25898
SLC22A1	1.74778	4.64433	5.16328	5.7967e-07	1.73367e-05	5.81316
SLC10A1	1.80169	5.1334	6.14097	4.28524e-09	7.49214e-07	10.4611
