# Supplementary material for: Comprehensive analysis to identify the neurotransmitter receptor-related genes as prognostic and therapeutic biomarkers in hepatocellular carcinoma
Source: Front Cell Dev Biol. 2022 Aug 5;10:887076. doi: 10.3389/fcell.2022.887076 (PMC9388745; doi:10.3389/fcell.2022.887076)
Supplement: Supplementary file 3 [file Table3.xlsx]

## Sheet: tcga-significantGene
Tag	logFC	AveExpr	t	P.Value	adj.P.Val	B
ZNF711	-1.756	4.31282	-8.60643	2.68e-16	2.05e-12	26.3063
CHRNA3	-1.27938	1.15089	-8.59196	2.98e-16	2.05e-12	26.2065
GRM6	-0.964103	1.13049	-8.55677	3.83e-16	2.05e-12	25.9641
KIAA1377	-1.23892	3.39014	-8.54687	4.11e-16	2.05e-12	25.8961
MTMR2	-0.736438	7.97089	-8.48641	6.33e-16	2.53e-12	25.4816
C3orf52	-1.77661	2.78925	-8.45101	8.14e-16	2.71e-12	25.2397
GABRA2	-1.78121	1.02741	-8.15874	6.33e-15	1.81e-11	23.2684
PCLO	-2.09098	2.47127	-8.13281	7.58e-15	1.89e-11	23.0957
ZNF93	-1.29827	3.76824	-7.85496	5.09e-14	1.13e-10	21.2689
KIAA1324L	-1.48563	4.62527	-7.79836	7.45e-14	1.49e-10	20.9021
TPBG	-1.50504	4.55288	-7.7159	1.3e-13	2.35e-10	20.371
PKM2	-1.123	11.3788	-7.63868	2.17e-13	3.33e-10	19.8772
ZNF431	-0.972876	5.04262	-7.62855	2.32e-13	3.33e-10	19.8127
NAP1L3	-1.34705	3.34049	-7.62762	2.34e-13	3.33e-10	19.8068
NBEA	-1.31532	4.33697	-7.55091	3.88e-13	4.65e-10	19.3203
UBE2Q2	-0.888136	8.43032	-7.54798	3.95e-13	4.65e-10	19.3017
ZNF737	-1.18167	5.34844	-7.52798	4.51e-13	5e-10	19.1755
GLRB	-2.13894	3.94294	-7.5179	4.82e-13	5.07e-10	19.112
ZNF83	-1.35902	7.58744	-7.50964	5.09e-13	5.08e-10	19.06
NCK2	-1.06943	8.51542	-7.4873	5.89e-13	5.6e-10	18.9194
ZNF714	-1.31158	4.33666	-7.43429	8.33e-13	7.56e-10	18.5873
SPRED1	-0.788251	8.03035	-7.40468	1.01e-12	8.45e-10	18.4025
ZNF239	-1.51384	4.2983	-7.40391	1.02e-12	8.45e-10	18.3977
C1orf88	-1.2742	1.95124	-7.38908	1.12e-12	8.93e-10	18.3054
PNMA1	-0.756214	8.18207	-7.3606	1.35e-12	1.03e-09	18.1284
B3GNT5	-1.19739	7.15605	-7.32534	1.69e-12	1.25e-09	17.9099
FRAS1	-2.13609	5.08801	-7.31326	1.83e-12	1.3e-09	17.8353
SLC4A11	-1.64383	3.55202	-7.30721	1.9e-12	1.31e-09	17.7979
GPC2	-0.940992	2.50081	-7.24464	2.84e-12	1.89e-09	17.4129
ZNF816A	-1.18426	5.27726	-7.23391	3.04e-12	1.93e-09	17.3471
ZNF454	-1.00595	1.92084	-7.23152	3.09e-12	1.93e-09	17.3325
DACT1	-1.24841	5.32764	-7.22144	3.29e-12	1.99e-09	17.2707
TMED3	-1.46769	8.91265	-7.19295	3.95e-12	2.32e-09	17.0966
SLC25A24	-1.25071	6.43723	-7.18866	4.06e-12	2.32e-09	17.0705
LRP12	-1.07649	6.1898	-7.16399	4.75e-12	2.64e-09	16.9201
ZNF532	-0.839846	7.80205	-7.13012	5.89e-12	3.18e-09	16.7145
MBOAT2	-1.1804	4.00827	-7.12025	6.27e-12	3.29e-09	16.6547
FHDC1	-1.14229	4.35571	-7.08346	7.91e-12	4.05e-09	16.4322
ZNF14	-1.08632	5.26424	-7.05746	9.31e-12	4.61e-09	16.2755
COL9A2	-1.5013	4.86412	-7.05485	9.47e-12	4.61e-09	16.2599
LARP6	-1.42528	5.74346	-7.04029	1.04e-11	4.93e-09	16.1723
CEP135	-0.677386	5.77548	-7.01174	1.24e-11	5.76e-09	16.0011
ZNF320	-1.33486	6.71585	-7.00363	1.31e-11	5.93e-09	15.9526
ZNF702P	-1.26278	3.49061	-6.99901	1.34e-11	5.96e-09	15.9249
GLS	-1.00274	9.19418	-6.99556	1.37e-11	5.96e-09	15.9043
LYPD6B	-1.73593	2.04144	-6.99053	1.42e-11	6.02e-09	15.8742
KIAA1024	-1.06198	2.33182	-6.97869	1.53e-11	6.35e-09	15.8035
MPP2	-1.22445	3.05086	-6.95053	1.82e-11	7.41e-09	15.6357
RCAN3	-1.06235	4.53573	-6.94695	1.86e-11	7.43e-09	15.6145
C18orf54	-0.827398	4.81233	-6.93697	1.98e-11	7.75e-09	15.5551
ZNF430	-1.16168	3.90922	-6.88041	2.81e-11	1.04e-08	15.2202
SC4MOL	0.770197	12.4919	6.87938	2.83e-11	1.04e-08	15.2141
ELF4	-0.929005	6.6411	-6.86548	3.08e-11	1.12e-08	15.1321
RTKN2	-1.28478	4.59692	-6.85594	3.26e-11	1.16e-08	15.0759
FZD1	-0.954646	7.09968	-6.85062	3.37e-11	1.17e-08	15.0445
EPHB3	-1.45188	4.44937	-6.84982	3.39e-11	1.17e-08	15.0398
MARK1	-1.09219	4.02354	-6.84726	3.44e-11	1.17e-08	15.0248
SLC1A2	2.06181	8.96954	6.84376	3.52e-11	1.17e-08	15.0042
UNC5B	-0.922592	8.06841	-6.8372	3.66e-11	1.19e-08	14.9656
FBXL7	-0.87985	6.90262	-6.83553	3.7e-11	1.19e-08	14.9558
OTUD3	-0.616254	6.29919	-6.83322	3.75e-11	1.19e-08	14.9422
ZNF611	-1.1004	5.46735	-6.82595	3.93e-11	1.21e-08	14.8996
ZNF124	-0.865878	5.04865	-6.82545	3.94e-11	1.21e-08	14.8966
ZNF708	-0.698522	5.64256	-6.82299	4e-11	1.21e-08	14.8822
FBXL2	-1.1036	3.17222	-6.81688	4.15e-11	1.24e-08	14.8464
DBN1	-1.02839	8.75386	-6.8012	4.57e-11	1.34e-08	14.7545
DYRK2	-0.642611	8.1121	-6.78363	5.09e-11	1.47e-08	14.6518
FBLIM1	-0.941127	8.92409	-6.77464	5.38e-11	1.5e-08	14.5993
LAMC2	-1.79575	4.41081	-6.7734	5.42e-11	1.5e-08	14.592
DRP2	-0.904137	1.28646	-6.7695	5.55e-11	1.52e-08	14.5693
FAM164A	-0.991041	5.33427	-6.75245	6.15e-11	1.66e-08	14.47
PRUNE2	-1.12607	4.37193	-6.74641	6.38e-11	1.68e-08	14.4348
B3GALNT1	-0.886205	5.71522	-6.74521	6.43e-11	1.68e-08	14.4278
DTX3	-0.937918	6.83744	-6.74336	6.5e-11	1.68e-08	14.4171
MARVELD1	-1.09006	6.45398	-6.74208	6.55e-11	1.68e-08	14.4096
C5orf30	-1.20562	5.74395	-6.73274	6.94e-11	1.75e-08	14.3554
ZNF468	-1.26675	7.00948	-6.71837	7.57e-11	1.89e-08	14.2719
ZNF675	-0.769866	5.51061	-6.71499	7.73e-11	1.91e-08	14.2524
PKIA	-1.25095	2.46787	-6.70572	8.17e-11	1.99e-08	14.1987
TCTN2	-0.851211	6.1538	-6.66454	1.05e-10	2.52e-08	13.9608
ZNF845	-0.877862	6.18784	-6.65923	1.08e-10	2.57e-08	13.9302
ZNF160	-0.837949	7.213	-6.65271	1.13e-10	2.65e-08	13.8926
ENO2	-1.16782	5.88545	-6.64739	1.16e-10	2.7e-08	13.862
FAM102B	-0.699441	7.43205	-6.63511	1.25e-10	2.87e-08	13.7914
LAMB1	-0.860215	10.546	-6.61513	1.41e-10	3.14e-08	13.6768
PLEKHA2	-0.689132	8.0834	-6.61487	1.41e-10	3.14e-08	13.6754
FREM1	-1.47893	2.09176	-6.60248	1.52e-10	3.34e-08	13.6044
TRDMT1	-0.69959	4.83781	-6.5917	1.62e-10	3.53e-08	13.5427
GRHPR	0.684125	12.7754	6.57047	1.84e-10	3.92e-08	13.4216
PHLDB1	-0.731468	8.63859	-6.56882	1.86e-10	3.92e-08	13.4122
PLEKHH2	-1.26666	4.41288	-6.56184	1.94e-10	4.04e-08	13.3724
ZDHHC13	-1.02863	6.07507	-6.55636	2.01e-10	4.12e-08	13.3412
ZNF321	-1.07516	3.87908	-6.55488	2.02e-10	4.12e-08	13.3328
AGPAT4	-1.02374	6.14723	-6.55091	2.07e-10	4.18e-08	13.3102
FAM117B	-0.629705	7.08291	-6.54854	2.1e-10	4.2e-08	13.2967
SLC1A5	-1.0893	8.63274	-6.54188	2.19e-10	4.32e-08	13.2589
ZNF415	-1.03591	3.98888	-6.53657	2.26e-10	4.42e-08	13.2287
SALL2	-1.47576	5.62242	-6.53321	2.3e-10	4.47e-08	13.2096
ZNF85	-0.98114	4.50634	-6.52576	2.41e-10	4.58e-08	13.1674
ZNF347	-1.04765	4.26628	-6.51538	2.56e-10	4.78e-08	13.1086
PELI1	-0.663949	8.54412	-6.51535	2.56e-10	4.78e-08	13.1084
TMEM51	-0.966114	6.86931	-6.50695	2.69e-10	4.93e-08	13.0608
ITPR3	-1.53794	6.64974	-6.50691	2.69e-10	4.93e-08	13.0606
MEX3B	-0.911801	4.71608	-6.50501	2.72e-10	4.94e-08	13.0499
LRRN1	-1.31649	1.79997	-6.49916	2.82e-10	5.07e-08	13.0168
SLC27A5	1.47783	12.5292	6.49309	2.92e-10	5.17e-08	12.9825
ZBTB12	-0.8069	5.91602	-6.49272	2.93e-10	5.17e-08	12.9804
TRIM59	-0.862001	5.44597	-6.49139	2.95e-10	5.17e-08	12.9729
MMP16	-1.00225	1.85865	-6.48086	3.14e-10	5.41e-08	12.9135
DOK6	-1.32283	3.40916	-6.47509	3.25e-10	5.55e-08	12.8809
TGFB1	-0.91918	9.29643	-6.46537	3.44e-10	5.82e-08	12.8262
LYPD6	-1.44951	2.91801	-6.4463	3.85e-10	6.39e-08	12.7189
ST6GALNAC5	-1.17237	1.86409	-6.44535	3.87e-10	6.39e-08	12.7136
CTHRC1	-1.49192	6.09599	-6.44339	3.92e-10	6.41e-08	12.7026
FAM55C	-0.840388	6.07611	-6.44147	3.96e-10	6.43e-08	12.6918
RAB6B	-0.665773	6.47066	-6.43913	4.02e-10	6.47e-08	12.6787
GRIN2A	-1.58938	2.61481	-6.43582	4.1e-10	6.47e-08	12.6601
ZNF43	-1.01862	5.87882	-6.43541	4.11e-10	6.47e-08	12.6579
FAR2	-0.918573	4.32112	-6.43494	4.12e-10	6.47e-08	12.6552
SCRN1	-1.01417	7.17625	-6.43014	4.23e-10	6.61e-08	12.6283
GPD1L	-0.821525	7.43343	-6.42558	4.35e-10	6.73e-08	12.6027
BHLHE41	-1.24267	5.26104	-6.41973	4.5e-10	6.92e-08	12.57
HCN4	-1.11669	1.24444	-6.41594	4.6e-10	6.98e-08	12.5488
RTN1	-1.00407	5.37398	-6.41564	4.61e-10	6.98e-08	12.5471
ADI1	0.705573	13.2241	6.40897	4.79e-10	7.11e-08	12.5098
NRSN2	-1.19175	7.48663	-6.40882	4.8e-10	7.11e-08	12.5089
LOC646851	-1.00576	2.38827	-6.40859	4.81e-10	7.11e-08	12.5076
DZIP1L	-1.0493	4.00193	-6.40657	4.86e-10	7.14e-08	12.4963
AGRN	-0.640381	11.8652	-6.4039	4.94e-10	7.2e-08	12.4814
ZNF273	-0.667215	5.20092	-6.40139	5.01e-10	7.2e-08	12.4674
AFF2	-1.49988	2.4068	-6.39423	5.23e-10	7.4e-08	12.4274
ODF2L	-0.886457	5.77908	-6.38641	5.47e-10	7.7e-08	12.3838
ZNF681	-1.19588	4.63357	-6.37584	5.82e-10	8.13e-08	12.3249
GPC4	-1.57991	5.85159	-6.36749	6.11e-10	8.43e-08	12.2784
ADAM12	-1.31768	4.6655	-6.36732	6.12e-10	8.43e-08	12.2775
RCOR2	-1.27401	2.61902	-6.36261	6.29e-10	8.54e-08	12.2513
ZNF496	-0.946892	6.74444	-6.35966	6.4e-10	8.63e-08	12.2349
ILDR1	-1.67216	3.72821	-6.35255	6.67e-10	8.94e-08	12.1954
MMP14	-0.760862	10.6485	-6.35059	6.74e-10	8.98e-08	12.1845
TANC2	-0.976921	6.39447	-6.34496	6.97e-10	9.18e-08	12.1533
SFXN3	-0.718777	8.12686	-6.34459	6.98e-10	9.18e-08	12.1512
DUSP4	-1.08363	4.94767	-6.34308	7.05e-10	9.2e-08	12.1428
ITGB8	-1.6575	3.45458	-6.33809	7.25e-10	9.33e-08	12.1152
ZNF486	-1.02514	2.35052	-6.33785	7.26e-10	9.33e-08	12.1139
CYP11A1	1.89412	6.27268	6.33718	7.29e-10	9.33e-08	12.1101
FOXF2	-1.0901	2.78061	-6.33432	7.41e-10	9.43e-08	12.0943
FAM171B	-0.885527	4.82769	-6.33318	7.46e-10	9.43e-08	12.088
SCG2	-1.11187	2.1672	-6.33164	7.53e-10	9.46e-08	12.0795
FUT8	-0.861615	6.03888	-6.32769	7.7e-10	9.6e-08	12.0576
DNAJA4	-0.987387	6.1402	-6.32685	7.74e-10	9.6e-08	12.0529
RAB42	-0.93358	3.29487	-6.3155	8.27e-10	1.01e-07	11.9901
PRDM5	-0.953409	1.95516	-6.31222	8.43e-10	1.02e-07	11.972
ALAS1	0.761702	12.4358	6.31177	8.45e-10	1.02e-07	11.9695
ZNF813	-1.28312	4.21867	-6.30857	8.61e-10	1.03e-07	11.9519
PLAGL1	-1.02105	5.45997	-6.29835	9.13e-10	1.08e-07	11.8954
GAP43	-1.01732	1.62317	-6.29727	9.19e-10	1.08e-07	11.8895
IQGAP1	-0.64602	9.64352	-6.29681	9.21e-10	1.08e-07	11.887
CCDC102B	-0.684043	5.7104	-6.28537	9.84e-10	1.15e-07	11.8239
RASAL1	-1.56085	2.84571	-6.28407	9.92e-10	1.15e-07	11.8168
ECT2	-0.86111	7.95127	-6.27927	1.02e-09	1.18e-07	11.7904
ARHGEF2	-0.704297	9.25458	-6.27839	1.02e-09	1.18e-07	11.7855
HIF1A	-0.667608	10.3891	-6.2755	1.04e-09	1.18e-07	11.7696
EDNRA	-0.851358	6.17939	-6.26813	1.09e-09	1.21e-07	11.7291
FAM64A	-1.25996	4.19138	-6.26302	1.12e-09	1.24e-07	11.701
PLEKHG4	-1.31979	4.60167	-6.25867	1.15e-09	1.26e-07	11.6771
NOVA1	-1.39214	3.75418	-6.25806	1.15e-09	1.26e-07	11.6738
PLXNA1	-0.698775	8.79648	-6.25633	1.16e-09	1.26e-07	11.6643
ZNF365	-0.810171	1.42352	-6.24602	1.23e-09	1.33e-07	11.6078
FZD7	-1.11601	5.71622	-6.24519	1.24e-09	1.33e-07	11.6032
COL11A1	-1.66564	2.57599	-6.24508	1.24e-09	1.33e-07	11.6026
PNMAL1	-1.54171	2.9245	-6.2424	1.26e-09	1.34e-07	11.588
ZNF100	-0.656804	5.85458	-6.24004	1.28e-09	1.35e-07	11.5751
ENPP5	-1.76562	3.92274	-6.23902	1.29e-09	1.35e-07	11.5695
NCRNA00085	-0.952286	3.51023	-6.23822	1.29e-09	1.35e-07	11.5651
TYRO3	-1.32474	6.85046	-6.23593	1.31e-09	1.36e-07	11.5526
ZNF525	-1.12641	5.67968	-6.21941	1.44e-09	1.47e-07	11.4623
ZC3HAV1L	-1.06347	2.07084	-6.21673	1.46e-09	1.49e-07	11.4476
KIAA1524	-0.983158	5.68648	-6.21582	1.47e-09	1.49e-07	11.4426
ZNF701	-0.946213	4.67657	-6.21094	1.51e-09	1.52e-07	11.416
MAGED4B	-1.98726	4.70703	-6.20354	1.58e-09	1.57e-07	11.3757
ZNF660	-0.742044	1.46357	-6.20326	1.58e-09	1.57e-07	11.3741
QSOX1	-1.24434	9.98118	-6.20205	1.59e-09	1.57e-07	11.3676
SSPN	-1.15312	4.86501	-6.19588	1.65e-09	1.61e-07	11.334
TMEM132A	-1.05068	7.36199	-6.19391	1.66e-09	1.62e-07	11.3232
ZNF880	-1.11065	4.16562	-6.18902	1.71e-09	1.66e-07	11.2966
ZNF519	-0.808273	3.74412	-6.17348	1.87e-09	1.8e-07	11.2122
FKBP10	-1.05719	8.46063	-6.17145	1.89e-09	1.82e-07	11.2012
BAI2	-1.12347	2.76104	-6.16956	1.91e-09	1.83e-07	11.1909
KIAA1211	-1.32055	4.22395	-6.16769	1.93e-09	1.84e-07	11.1808
DYNC2H1	-0.95182	4.41942	-6.16433	1.97e-09	1.86e-07	11.1626
PHC1	-0.692677	6.7885	-6.16423	1.97e-09	1.86e-07	11.162
ZNF665	-0.97102	2.22049	-6.16225	1.99e-09	1.87e-07	11.1513
FHOD3	-1.49803	4.39559	-6.1618	2e-09	1.87e-07	11.1488
PGM2L1	-0.638462	6.15222	-6.15736	2.05e-09	1.9e-07	11.1248
C20orf103	-1.40118	2.76242	-6.1565	2.06e-09	1.91e-07	11.1201
IMPDH1	-0.870789	7.87058	-6.15135	2.12e-09	1.94e-07	11.0922
PRKAR2B	-1.07888	4.24357	-6.146	2.19e-09	1.99e-07	11.0633
GPR120	-0.910839	1.54922	-6.1453	2.2e-09	1.99e-07	11.0595
MYLIP	-0.586162	7.29827	-6.14126	2.25e-09	2.02e-07	11.0376
KIF3C	-0.826375	6.00493	-6.13931	2.27e-09	2.03e-07	11.0271
ZNF28	-1.18697	6.70746	-6.13707	2.3e-09	2.05e-07	11.015
C12orf49	-0.606192	8.02337	-6.13643	2.31e-09	2.05e-07	11.0115
SDK2	-1.51701	3.74925	-6.13419	2.34e-09	2.07e-07	10.9995
SLC16A3	-1.00205	8.26452	-6.1335	2.35e-09	2.07e-07	10.9957
ARHGEF17	-0.747354	8.32484	-6.13124	2.38e-09	2.08e-07	10.9835
INPP5J	-1.112	3.88078	-6.13059	2.39e-09	2.08e-07	10.98
ZNF107	-0.775287	6.06118	-6.12945	2.4e-09	2.09e-07	10.9739
ADAM9	-0.769159	9.3879	-6.12212	2.5e-09	2.17e-07	10.9343
NPHP1	-0.796617	3.87199	-6.11125	2.66e-09	2.29e-07	10.8757
POF1B	-1.88031	3.97026	-6.10018	2.84e-09	2.43e-07	10.8162
RFX3	-0.718137	3.73579	-6.09149	2.98e-09	2.54e-07	10.7695
ALOX5	-1.16645	6.22764	-6.0911	2.98e-09	2.54e-07	10.7674
FLNA	-0.801487	11.7769	-6.08974	3.01e-09	2.55e-07	10.7601
PPP2R3A	-0.805834	5.79112	-6.08753	3.05e-09	2.56e-07	10.7482
TIAM2	-1.11994	5.01767	-6.0869	3.06e-09	2.56e-07	10.7448
EVC2	-1.36986	4.35951	-6.08642	3.06e-09	2.56e-07	10.7423
PRSS35	-1.00299	3.39683	-6.08352	3.11e-09	2.58e-07	10.7267
GALNT12	-1.25054	3.57744	-6.08348	3.12e-09	2.58e-07	10.7264
SCN3B	-0.897147	1.64366	-6.08259	3.13e-09	2.58e-07	10.7217
ACAA1	0.64258	12.5333	6.08035	3.17e-09	2.61e-07	10.7097
TNFAIP6	-1.16134	2.22032	-6.07814	3.21e-09	2.63e-07	10.6978
MFSD10	-0.647869	8.95438	-6.07612	3.25e-09	2.64e-07	10.687
ZNF469	-0.916064	4.75573	-6.07504	3.27e-09	2.64e-07	10.6812
CDH6	-1.13168	5.80553	-6.07504	3.27e-09	2.64e-07	10.6812
PLAUR	-0.859651	6.74824	-6.07375	3.29e-09	2.65e-07	10.6743
CNTNAP1	-0.967769	6.03657	-6.06753	3.41e-09	2.72e-07	10.641
ZNF439	-0.820274	4.14643	-6.06724	3.41e-09	2.72e-07	10.6394
LRRC49	-0.766288	3.3098	-6.06571	3.44e-09	2.73e-07	10.6313
EGLN3	-1.4038	6.51677	-6.06172	3.52e-09	2.76e-07	10.6099
IGF1R	-1.03093	6.23501	-6.0573	3.61e-09	2.82e-07	10.5862
SLC6A6	-1.16512	7.08599	-6.05253	3.71e-09	2.87e-07	10.5607
ITGA3	-1.02338	7.85487	-6.0507	3.75e-09	2.89e-07	10.551
IGDCC4	-1.3404	3.22746	-6.04849	3.79e-09	2.9e-07	10.5392
QDPR	0.607301	11.3642	6.04677	3.83e-09	2.91e-07	10.53
FOXL1	-1.00572	3.4617	-6.04513	3.87e-09	2.91e-07	10.5212
C11orf84	-0.600242	7.5611	-6.04507	3.87e-09	2.91e-07	10.5209
PMAIP1	-1.02833	3.6432	-6.04172	3.94e-09	2.96e-07	10.5031
C8orf48	-0.754897	2.2636	-6.03981	3.98e-09	2.98e-07	10.4929
CCDC74A	-1.02905	3.51925	-6.03733	4.04e-09	2.99e-07	10.4797
OXCT1	-1.15148	5.61988	-6.0364	4.06e-09	2.99e-07	10.4747
MYEF2	-1.4933	4.33501	-6.03591	4.07e-09	2.99e-07	10.472
SEMA3C	-1.39378	4.00879	-6.03557	4.08e-09	2.99e-07	10.4702
MAP9	-1.05989	3.55876	-6.03088	4.19e-09	3.06e-07	10.4453
HAP1	-0.967351	2.10395	-6.02753	4.27e-09	3.09e-07	10.4274
S100A11	-0.879922	10.1052	-6.0272	4.27e-09	3.09e-07	10.4257
NCEH1	-0.815565	7.37937	-6.02631	4.3e-09	3.1e-07	10.4209
APOC4	1.67024	11.415	6.02481	4.33e-09	3.11e-07	10.4129
RNF24	-0.728319	5.84225	-6.0204	4.44e-09	3.18e-07	10.3894
PODXL2	-1.91248	5.17182	-6.0035	4.88e-09	3.47e-07	10.2996
BICC1	-1.77848	4.65427	-5.99666	5.07e-09	3.58e-07	10.2633
SCUBE3	-0.774594	1.89101	-5.99565	5.1e-09	3.58e-07	10.258
ADORA2B	-1.00023	3.57787	-5.99503	5.12e-09	3.58e-07	10.2547
CA5A	1.52301	7.54029	5.99452	5.13e-09	3.58e-07	10.252
KAL1	-1.05959	4.20775	-5.99418	5.14e-09	3.58e-07	10.2502
PFKP	-1.11889	7.51548	-5.9892	5.28e-09	3.66e-07	10.2238
PCDHGA7	-1.01889	2.95643	-5.98811	5.32e-09	3.67e-07	10.2181
SV2A	-0.951277	4.59519	-5.97976	5.57e-09	3.82e-07	10.1738
SCIN	-1.10976	2.92121	-5.97628	5.68e-09	3.88e-07	10.1554
DEPDC7	0.889892	8.85507	5.97461	5.73e-09	3.9e-07	10.1466
MAT1A	1.10632	13.9358	5.97259	5.8e-09	3.91e-07	10.1359
C20orf194	-0.587583	7.50478	-5.97117	5.84e-09	3.93e-07	10.1284
TMCC2	-0.781246	3.98507	-5.97038	5.87e-09	3.93e-07	10.1242
PROM1	-1.81981	2.91424	-5.9678	5.95e-09	3.96e-07	10.1106
GLIS2	-0.997452	7.82648	-5.96393	6.08e-09	4.04e-07	10.0902
AKT3	-0.818026	6.78628	-5.96124	6.17e-09	4.08e-07	10.076
ROR1	-1.24678	2.68464	-5.95933	6.24e-09	4.11e-07	10.0659
PRR11	-1.29397	3.71167	-5.95754	6.3e-09	4.14e-07	10.0564
SLC39A10	-0.70332	7.64507	-5.95403	6.42e-09	4.21e-07	10.0379
FOXC2	-0.779779	1.95055	-5.94707	6.68e-09	4.33e-07	10.0012
ZIK1	-0.963153	3.65565	-5.94589	6.72e-09	4.34e-07	9.99502
ZNF391	-1.01542	2.01452	-5.9397	6.96e-09	4.47e-07	9.96242
LPAR2	-0.960953	5.94403	-5.93765	7.03e-09	4.5e-07	9.95164
KCNG1	-1.28958	2.32069	-5.93687	7.07e-09	4.51e-07	9.94754
DCXR	1.02696	13.3231	5.93471	7.15e-09	4.52e-07	9.93615
MAML2	-0.937529	5.37988	-5.93456	7.16e-09	4.52e-07	9.93539
SLC4A5	-0.705429	4.87089	-5.93455	7.16e-09	4.52e-07	9.93531
TNFSF15	-0.984618	1.7698	-5.93361	7.19e-09	4.53e-07	9.93042
PTHLH	-1.36543	3.49983	-5.93175	7.27e-09	4.56e-07	9.92061
CCDC136	-0.768219	2.14484	-5.93017	7.33e-09	4.59e-07	9.91232
ADH6	1.09803	11.9335	5.92893	7.38e-09	4.61e-07	9.90579
SMPDL3B	-1.42735	3.89242	-5.92779	7.43e-09	4.62e-07	9.89978
PDP1	-0.895259	6.87617	-5.92574	7.51e-09	4.66e-07	9.88901
STK39	-1.1075	7.32899	-5.92334	7.61e-09	4.71e-07	9.87643
TRAM1L1	-1.33319	3.33634	-5.92089	7.72e-09	4.76e-07	9.86355
SGPP2	-1.33099	2.5249	-5.91721	7.88e-09	4.83e-07	9.84425
RFX2	-0.707648	5.67591	-5.91006	8.19e-09	5e-07	9.80673
TMEFF1	-0.642114	4.65582	-5.90721	8.32e-09	5.07e-07	9.79182
CCNJL	-1.08325	3.93259	-5.89467	8.92e-09	5.37e-07	9.72617
ZNF678	-0.763349	4.10988	-5.89451	8.93e-09	5.37e-07	9.72534
CHST11	-1.01611	5.87337	-5.89393	8.95e-09	5.37e-07	9.72232
MAPK13	-1.41429	6.62804	-5.88665	9.32e-09	5.57e-07	9.68426
MACC1	-1.27205	3.11937	-5.8814	9.59e-09	5.7e-07	9.65686
ITGB4	-0.918673	7.94841	-5.88103	9.61e-09	5.7e-07	9.6549
FZD2	-0.922271	4.19274	-5.88048	9.64e-09	5.7e-07	9.65205
ZNF167	-0.866768	4.383	-5.87895	9.72e-09	5.73e-07	9.64405
HHIPL1	-0.814334	4.67576	-5.87838	9.75e-09	5.73e-07	9.6411
KRT80	-1.57023	4.31291	-5.8771	9.82e-09	5.75e-07	9.63442
FAM129A	-0.741986	7.36343	-5.87446	9.97e-09	5.8e-07	9.62064
ZDBF2	-1.21221	4.87735	-5.87444	9.97e-09	5.8e-07	9.62053
NACAD	-0.856764	2.82726	-5.86821	1.03e-08	5.95e-07	9.58804
IFT80	-0.634965	7.67548	-5.86778	1.03e-08	5.95e-07	9.58581
CRMP1	-1.00607	5.51233	-5.86773	1.03e-08	5.95e-07	9.58555
ASNS	-1.24292	6.86559	-5.86697	1.04e-08	5.96e-07	9.58155
ACAN	-1.39356	3.92023	-5.85823	1.09e-08	6.2e-07	9.53606
FAM127C	-0.718425	6.08576	-5.85595	1.1e-08	6.26e-07	9.5242
PTPRS	-1.5061	6.51686	-5.84654	1.16e-08	6.55e-07	9.47528
FGFR1	-0.912112	7.68009	-5.8453	1.17e-08	6.58e-07	9.46884
ABR	-0.745479	8.10954	-5.8435	1.18e-08	6.61e-07	9.45951
PCDHB18	-0.663808	1.90974	-5.8402	1.2e-08	6.71e-07	9.44235
SUSD1	-0.699057	6.63542	-5.8396	1.21e-08	6.71e-07	9.43925
ZNF578	-0.932234	3.28133	-5.83809	1.22e-08	6.75e-07	9.43142
CYB5A	0.689498	13.0931	5.8339	1.24e-08	6.86e-07	9.40966
EPB41L2	-0.606533	9.29262	-5.82877	1.28e-08	7e-07	9.38306
PPP1R9A	-1.2209	5.76524	-5.82808	1.28e-08	7.01e-07	9.37951
UGT8	-1.08318	1.34986	-5.82586	1.3e-08	7.07e-07	9.36801
ITIH5	-1.51956	6.0115	-5.8215	1.33e-08	7.21e-07	9.34541
FGD6	-0.669735	7.9881	-5.81576	1.37e-08	7.39e-07	9.3157
SLC35F3	-1.04227	1.52176	-5.81334	1.39e-08	7.47e-07	9.3032
ZNF506	-0.752896	6.8264	-5.81296	1.39e-08	7.47e-07	9.3012
CCR10	-0.813333	3.17205	-5.80999	1.42e-08	7.55e-07	9.28587
MFGE8	-0.670565	9.07207	-5.80785	1.43e-08	7.6e-07	9.27479
PAPLN	-1.37687	6.99582	-5.80776	1.43e-08	7.6e-07	9.27433
LRP8	-0.954379	3.7334	-5.79273	1.56e-08	8.15e-07	9.19678
FBXO31	0.675267	10.3222	5.79272	1.56e-08	8.15e-07	9.1967
CDR2L	-0.776367	6.61862	-5.79121	1.57e-08	8.19e-07	9.18893
PCNXL2	-1.04508	5.40006	-5.78856	1.59e-08	8.28e-07	9.17526
MTHFD2	-0.775026	6.57582	-5.78668	1.61e-08	8.35e-07	9.16561
KLHL29	-1.11574	7.22873	-5.78483	1.63e-08	8.41e-07	9.15604
TBX18	-1.1683	2.09764	-5.78103	1.66e-08	8.56e-07	9.13651
ATP8B2	-0.803095	8.06585	-5.78033	1.67e-08	8.57e-07	9.1329
APOC1	0.919002	16.5345	5.77902	1.68e-08	8.61e-07	9.12616
MEIS3	-0.905624	4.31444	-5.7786	1.68e-08	8.61e-07	9.124
HPD	2.07228	13.0721	5.77658	1.7e-08	8.68e-07	9.11358
F3	-1.0266	5.26314	-5.77483	1.72e-08	8.74e-07	9.10457
PLCB1	-0.935683	7.84965	-5.76917	1.77e-08	8.97e-07	9.07551
TTF2	-0.619373	6.8504	-5.76518	1.81e-08	9.14e-07	9.055
CCDC112	-0.840317	5.57372	-5.76393	1.82e-08	9.18e-07	9.04855
MCOLN3	-1.61461	3.01337	-5.75822	1.88e-08	9.39e-07	9.01926
PCYT1B	-0.96136	1.56464	-5.75582	1.9e-08	9.43e-07	9.00695
BMP8A	-0.8725	5.16758	-5.75559	1.9e-08	9.43e-07	9.00574
CSF2RA	-0.984021	5.53628	-5.75078	1.95e-08	9.66e-07	8.98111
SPTB	-0.765117	5.52663	-5.75037	1.96e-08	9.66e-07	8.97898
HYAL1	0.709758	11.538	5.74813	1.98e-08	9.73e-07	8.96755
KLF5	-1.27225	6.66378	-5.74797	1.98e-08	9.73e-07	8.96669
CACNB3	-0.675569	5.68032	-5.74403	2.03e-08	9.89e-07	8.94654
C9orf110	-0.976206	3.12032	-5.73779	2.1e-08	1.02e-06	8.91459
CTNND2	-2.25116	4.08378	-5.73412	2.14e-08	1.04e-06	8.89582
C11orf93	-1.07604	4.97147	-5.73143	2.17e-08	1.05e-06	8.88205
CREB3L1	-1.32096	5.53398	-5.73011	2.18e-08	1.05e-06	8.87532
CCNI2	-0.860419	2.1415	-5.72997	2.19e-08	1.05e-06	8.8746
SOX4	-1.03212	8.99159	-5.72355	2.26e-08	1.09e-06	8.84181
C1orf204	-0.85891	2.68965	-5.7188	2.32e-08	1.11e-06	8.81754
HGD	1.0135	12.6487	5.71276	2.4e-08	1.15e-06	8.78673
BMP8B	-1.31596	4.05671	-5.70913	2.44e-08	1.17e-06	8.76824
FMNL2	-0.868413	7.62836	-5.70507	2.5e-08	1.19e-06	8.74755
INCENP	-0.631819	7.54977	-5.69817	2.59e-08	1.23e-06	8.71245
MMP10	-1.24827	2.01297	-5.69789	2.6e-08	1.23e-06	8.71103
ARMCX2	-0.769778	5.76545	-5.69586	2.63e-08	1.24e-06	8.70068
NPTX1	-1.04757	1.56216	-5.69344	2.66e-08	1.25e-06	8.68841
OXTR	-0.934068	4.17942	-5.69312	2.66e-08	1.25e-06	8.68675
ZNF607	-0.848614	5.70326	-5.68992	2.71e-08	1.26e-06	8.67052
NFKBID	-0.671631	3.58697	-5.68881	2.73e-08	1.27e-06	8.66489
EDA	-1.12513	6.03922	-5.68428	2.79e-08	1.3e-06	8.64188
MAP1A	-0.882465	5.69646	-5.68147	2.84e-08	1.31e-06	8.62759
PDE4A	-0.817058	7.05844	-5.68008	2.86e-08	1.32e-06	8.62057
MFAP2	-1.4858	4.6738	-5.67654	2.91e-08	1.34e-06	8.60261
CBX6	-0.957666	6.48372	-5.67618	2.92e-08	1.34e-06	8.60075
AFAP1	-0.744706	7.44548	-5.6757	2.92e-08	1.34e-06	8.59834
LRRIQ1	-0.656931	0.626657	-5.67555	2.93e-08	1.34e-06	8.59755
TRPV6	-1.44915	2.0653	-5.67284	2.97e-08	1.36e-06	8.58381
CALCR	-0.870117	1.27403	-5.66971	3.02e-08	1.38e-06	8.56799
MLLT3	-0.983952	5.33429	-5.66894	3.03e-08	1.38e-06	8.56409
NMNAT2	-0.925	2.88611	-5.66742	3.06e-08	1.38e-06	8.55637
MUM1L1	-1.60936	3.12179	-5.66707	3.06e-08	1.38e-06	8.55458
OSBPL7	-0.789106	5.99876	-5.66358	3.12e-08	1.4e-06	8.53693
N4BP3	-0.766769	5.26337	-5.65908	3.2e-08	1.43e-06	8.51414
ZNF669	-0.675056	5.78133	-5.65595	3.25e-08	1.45e-06	8.49832
BCAT1	-0.755157	6.79862	-5.65192	3.32e-08	1.48e-06	8.47795
COL8A2	-1.13908	4.71841	-5.64922	3.37e-08	1.49e-06	8.46431
NPTX2	-1.91793	4.46729	-5.64613	3.42e-08	1.51e-06	8.44873
ACOT11	-1.08778	3.97807	-5.6425	3.49e-08	1.53e-06	8.43041
ZNF135	-1.04098	4.30888	-5.63757	3.58e-08	1.57e-06	8.4055
COL16A1	-1.42275	6.2645	-5.63624	3.61e-08	1.57e-06	8.39882
ZNF354C	-1.00223	2.3453	-5.6338	3.66e-08	1.59e-06	8.38651
SEMA3E	-1.57808	1.9947	-5.63369	3.66e-08	1.59e-06	8.38598
CHST4	-1.70664	2.52035	-5.63282	3.67e-08	1.59e-06	8.38158
ZFP82	-0.874069	4.6298	-5.63056	3.72e-08	1.6e-06	8.37019
SLC29A2	-0.916221	6.47294	-5.63052	3.72e-08	1.6e-06	8.37
KIF20B	-0.600207	6.8951	-5.62823	3.77e-08	1.62e-06	8.35845
SALL4	-1.42057	3.51744	-5.6281	3.77e-08	1.62e-06	8.35781
GINS4	-0.736989	6.41651	-5.6232	3.87e-08	1.66e-06	8.33312
LOC441666	-1.24811	3.27455	-5.61918	3.95e-08	1.69e-06	8.31294
PLAU	-0.651131	7.48037	-5.61775	3.98e-08	1.7e-06	8.30573
AMIGO2	-0.937513	6.38723	-5.61687	4e-08	1.7e-06	8.30131
CERCAM	-1.04728	6.7719	-5.61663	4e-08	1.7e-06	8.3001
NHS	-0.765458	3.74594	-5.61584	4.02e-08	1.7e-06	8.29613
ZIC5	-1.59525	3.87343	-5.61563	4.03e-08	1.7e-06	8.29509
DCLK1	-0.926357	3.56156	-5.61301	4.08e-08	1.72e-06	8.28193
PTPN13	-1.10329	3.99983	-5.61199	4.1e-08	1.73e-06	8.2768
SHCBP1	-0.938947	5.93599	-5.60976	4.15e-08	1.74e-06	8.26558
NELL2	-1.26043	4.03265	-5.60783	4.2e-08	1.75e-06	8.2559
GCA	-0.636672	7.68167	-5.60771	4.2e-08	1.75e-06	8.25527
SYT11	-0.649196	6.68464	-5.60553	4.25e-08	1.76e-06	8.24433
IFT57	-0.816215	7.1521	-5.6054	4.25e-08	1.76e-06	8.24368
ZNF626	-0.918488	5.57637	-5.6043	4.27e-08	1.77e-06	8.23815
SNPH	-0.813652	4.56749	-5.60378	4.29e-08	1.77e-06	8.23559
RUNX1	-0.638953	8.66746	-5.60363	4.29e-08	1.77e-06	8.23479
INSIG1	0.959332	13.1572	5.60297	4.3e-08	1.77e-06	8.23151
NRIP3	-0.703537	2.69265	-5.6004	4.36e-08	1.78e-06	8.21862
NALCN	-1.37948	2.9881	-5.59895	4.4e-08	1.79e-06	8.21133
PTPRO	-0.842468	3.94703	-5.59622	4.46e-08	1.81e-06	8.19766
CEP55	-0.917859	5.9572	-5.59513	4.49e-08	1.82e-06	8.19219
KIAA1244	-1.46273	4.38092	-5.59236	4.55e-08	1.84e-06	8.17833
PDGFRB	-0.660229	10.5087	-5.59199	4.56e-08	1.84e-06	8.17645
SCD5	-1.05338	5.30971	-5.587	4.68e-08	1.89e-06	8.1515
PNMA2	-1.03926	3.80089	-5.58065	4.84e-08	1.94e-06	8.11973
ZNF154	-0.62181	3.69305	-5.57686	4.94e-08	1.97e-06	8.10075
BICD1	-0.859075	4.6383	-5.57499	4.99e-08	1.99e-06	8.09144
CCDC74B	-0.840516	1.9083	-5.57331	5.03e-08	2e-06	8.08301
IL17RD	-0.909799	3.82876	-5.57108	5.09e-08	2.02e-06	8.07189
TMEM108	-0.839226	2.9345	-5.56753	5.19e-08	2.06e-06	8.05416
NPHP4	-1.03301	5.94599	-5.56596	5.23e-08	2.07e-06	8.04636
MBOAT4	-1.11449	2.80311	-5.56224	5.34e-08	2.11e-06	8.02781
FUT4	-0.941273	6.70957	-5.56062	5.38e-08	2.11e-06	8.01972
LOC100129387	0.586292	7.06914	5.55361	5.58e-08	2.18e-06	7.98479
EFS	-0.950907	4.08092	-5.55303	5.6e-08	2.19e-06	7.98187
PLXDC2	-0.915874	5.93277	-5.55183	5.64e-08	2.19e-06	7.97592
COL1A2	-1.06804	11.6335	-5.55175	5.64e-08	2.19e-06	7.9755
RIPPLY1	1.27512	4.55899	5.55094	5.66e-08	2.19e-06	7.97148
CHRNA1	-0.893434	1.26945	-5.55079	5.67e-08	2.19e-06	7.97076
GLI1	-0.888943	4.00037	-5.54476	5.85e-08	2.26e-06	7.94071
ZNF826	-1.07563	3.46063	-5.54336	5.89e-08	2.27e-06	7.93378
SLC41A1	-0.764581	8.10366	-5.54234	5.93e-08	2.27e-06	7.92868
ANTXR1	-0.958042	7.9989	-5.54217	5.93e-08	2.27e-06	7.92785
C2orf81	-0.634949	4.14265	-5.54164	5.95e-08	2.27e-06	7.92524
EVPL	-1.62965	3.67161	-5.54141	5.95e-08	2.27e-06	7.92408
AP1G2	-0.793914	8.563	-5.54042	5.99e-08	2.28e-06	7.91915
C5orf62	-0.738065	6.94326	-5.53817	6.06e-08	2.3e-06	7.908
COL1A1	-1.2292	12.185	-5.53413	6.19e-08	2.34e-06	7.88793
GALNT5	-0.834115	1.05781	-5.53389	6.19e-08	2.34e-06	7.88672
SLC22A15	-1.29372	5.2481	-5.53318	6.22e-08	2.34e-06	7.88317
ATAD5	-0.740539	5.31248	-5.53253	6.24e-08	2.34e-06	7.87997
TGFB3	-0.746173	7.55988	-5.53174	6.26e-08	2.35e-06	7.87607
ADAMTS3	-1.06139	2.98014	-5.52947	6.34e-08	2.37e-06	7.86477
PLA2R1	-1.0455	3.3336	-5.52638	6.44e-08	2.4e-06	7.84947
LOC349114	-0.637522	4.97916	-5.52123	6.62e-08	2.45e-06	7.82394
SLC34A2	-1.88475	3.21104	-5.51976	6.67e-08	2.46e-06	7.81664
GNB4	-0.592488	7.57573	-5.516	6.8e-08	2.51e-06	7.79799
LPCAT4	-0.655375	6.97669	-5.51436	6.86e-08	2.52e-06	7.78987
ORAI2	-0.618364	7.46524	-5.51369	6.88e-08	2.53e-06	7.78656
MXRA8	-0.966838	7.44501	-5.51279	6.92e-08	2.53e-06	7.78211
IL20RA	-1.44629	1.92853	-5.50962	7.03e-08	2.57e-06	7.76643
GPR161	-0.73925	4.28885	-5.50881	7.06e-08	2.57e-06	7.76243
TRERF1	-0.673039	5.46124	-5.50828	7.08e-08	2.57e-06	7.75982
UAP1L1	-0.96059	6.72098	-5.50713	7.12e-08	2.58e-06	7.75412
ALDH2	0.651876	14.2804	5.50713	7.12e-08	2.58e-06	7.7541
CTSK	-0.808631	7.30625	-5.5054	7.19e-08	2.6e-06	7.74557
CYB5R2	-0.941488	5.71686	-5.50258	7.3e-08	2.63e-06	7.73163
RAB31	-0.664844	8.04951	-5.50014	7.39e-08	2.65e-06	7.71959
NTM	-1.37576	3.76222	-5.49919	7.43e-08	2.66e-06	7.71487
UCHL1	-1.57283	4.58369	-5.49768	7.48e-08	2.68e-06	7.7074
PCDHGA6	-0.924008	2.89401	-5.4938	7.64e-08	2.73e-06	7.68826
CLEC5A	-1.04675	2.85916	-5.4891	7.83e-08	2.78e-06	7.66509
LDOC1L	-0.779622	7.13329	-5.48791	7.87e-08	2.78e-06	7.6592
FAM27C	-0.96573	2.6228	-5.4879	7.88e-08	2.78e-06	7.65915
APCDD1	-1.4308	5.54098	-5.48439	8.02e-08	2.82e-06	7.64186
KCNJ8	0.859812	9.63392	5.48409	8.03e-08	2.82e-06	7.64037
ANKRD24	0.707086	6.59156	5.48129	8.15e-08	2.86e-06	7.62657
NR1I3	1.29566	9.8649	5.48059	8.18e-08	2.86e-06	7.62315
ZNF827	-0.958399	2.56081	-5.48029	8.19e-08	2.86e-06	7.62163
GUCY1A3	-0.869445	7.60738	-5.47841	8.27e-08	2.88e-06	7.61239
GALC	-0.77216	7.7987	-5.47369	8.48e-08	2.95e-06	7.58919
IBSP	-1.16403	1.72781	-5.47331	8.5e-08	2.95e-06	7.5873
PTPLA	-1.10644	2.78611	-5.46724	8.77e-08	3.03e-06	7.55745
COL4A5	-1.62874	5.46409	-5.46702	8.78e-08	3.03e-06	7.55637
ZNF98	-0.874367	1.16138	-5.46658	8.8e-08	3.03e-06	7.5542
PCDHA5	-0.884165	1.07133	-5.46624	8.81e-08	3.03e-06	7.55253
HRSP12	0.765479	12.4505	5.45599	9.29e-08	3.19e-06	7.50218
COL3A1	-1.12337	11.8036	-5.45221	9.48e-08	3.25e-06	7.48364
RARRES2	0.827512	14.1478	5.45166	9.51e-08	3.25e-06	7.48094
RASSF3	-1.16713	5.8655	-5.45136	9.52e-08	3.25e-06	7.4795
GIPR	-0.923409	1.7002	-5.44945	9.62e-08	3.27e-06	7.4701
CIDEB	0.765138	11.2296	5.44751	9.71e-08	3.3e-06	7.46062
ELOVL7	-1.64055	5.97349	-5.44738	9.72e-08	3.3e-06	7.45998
ANXA5	-0.613759	11.8763	-5.44637	9.77e-08	3.31e-06	7.45502
RNFT2	-0.906622	4.81758	-5.44416	9.88e-08	3.33e-06	7.44422
FAM155B	-1.39393	4.08519	-5.4406	1.01e-07	3.38e-06	7.42677
SYT13	-1.77287	3.47112	-5.44021	1.01e-07	3.39e-06	7.42488
DBNDD2	-0.647121	7.93452	-5.43928	1.01e-07	3.4e-06	7.42032
SLC25A36	-0.724021	6.49654	-5.43612	1.03e-07	3.43e-06	7.40485
CCDC149	-0.702396	7.45473	-5.4353	1.03e-07	3.44e-06	7.40083
C9orf167	-0.706217	7.06767	-5.43199	1.05e-07	3.48e-06	7.38466
ZNF600	-0.733697	6.66533	-5.43195	1.05e-07	3.48e-06	7.38447
RASSF9	-1.06906	3.46115	-5.43152	1.05e-07	3.48e-06	7.38235
GPX7	-0.971623	6.78522	-5.42853	1.07e-07	3.53e-06	7.36776
BRSK1	-0.794381	4.14398	-5.42839	1.07e-07	3.53e-06	7.36707
ZNF300	-0.952956	5.11643	-5.42491	1.09e-07	3.58e-06	7.35004
ZNF835	-0.86478	2.2681	-5.42486	1.09e-07	3.58e-06	7.34983
IL1B	-0.90259	4.0681	-5.42233	1.11e-07	3.61e-06	7.33746
NKX32	-0.938325	1.40798	-5.42221	1.11e-07	3.61e-06	7.33686
MMP17	-1.31297	3.63798	-5.41996	1.12e-07	3.64e-06	7.32591
PTGER4	-0.779431	5.9602	-5.41917	1.12e-07	3.65e-06	7.32202
KCNJ16	-1.46729	2.14297	-5.41436	1.15e-07	3.73e-06	7.29856
PTAFR	-0.879195	4.12908	-5.41427	1.15e-07	3.73e-06	7.29815
AQP9	1.59459	12.1907	5.41309	1.16e-07	3.75e-06	7.29237
RBP4	0.9681	16.596	5.41263	1.16e-07	3.75e-06	7.29013
LINGO1	-1.03754	6.47159	-5.40748	1.19e-07	3.83e-06	7.26505
CYP27A1	0.812582	13.5382	5.40719	1.2e-07	3.83e-06	7.26365
C17orf28	-0.920593	7.76161	-5.40445	1.21e-07	3.88e-06	7.25031
FLNC	-1.59441	6.45755	-5.40252	1.22e-07	3.91e-06	7.24089
RBL1	-0.781887	5.47625	-5.40007	1.24e-07	3.94e-06	7.229
ADAMTS5	-0.696179	6.45599	-5.39922	1.25e-07	3.95e-06	7.22486
SULT1C4	-1.10497	3.52072	-5.39909	1.25e-07	3.95e-06	7.22423
COL5A1	-1.12011	9.32735	-5.39859	1.25e-07	3.95e-06	7.22176
NCAM1	-1.19004	4.08072	-5.39781	1.25e-07	3.95e-06	7.21797
ARMCX1	-0.709735	5.88804	-5.39753	1.26e-07	3.95e-06	7.21662
MMP11	-1.09314	8.25856	-5.39725	1.26e-07	3.95e-06	7.21529
BCL11A	-1.09483	3.43124	-5.39551	1.27e-07	3.98e-06	7.2068
PCDHGB4	-1.21883	4.29582	-5.3936	1.28e-07	4.01e-06	7.19752
MSRB3	-0.756533	7.17735	-5.39105	1.3e-07	4.06e-06	7.18513
ADAMTS6	-0.868133	3.55977	-5.3898	1.31e-07	4.07e-06	7.17905
ZNF354A	-0.660661	6.75369	-5.38755	1.32e-07	4.12e-06	7.16816
CD24	-1.66246	10.4444	-5.385	1.34e-07	4.16e-06	7.15577
HOMER3	-0.703097	7.93628	-5.38428	1.35e-07	4.17e-06	7.15229
GTSE1	-0.918637	6.37225	-5.38235	1.36e-07	4.2e-06	7.14288
EPHB6	-1.16493	5.87314	-5.38139	1.37e-07	4.21e-06	7.13827
NEFL	-0.920805	0.998386	-5.38051	1.37e-07	4.22e-06	7.13397
FLJ22536	-0.825329	1.63337	-5.38047	1.37e-07	4.22e-06	7.1338
GPX8	-0.698467	6.44305	-5.37819	1.39e-07	4.26e-06	7.12272
KRT19	-2.089	5.00896	-5.37785	1.39e-07	4.27e-06	7.12106
C6orf204	-0.747327	3.17012	-5.37742	1.39e-07	4.27e-06	7.11901
SEMA6A	-1.02249	7.57098	-5.3767	1.4e-07	4.28e-06	7.11551
ANO4	-0.857621	1.74597	-5.37471	1.41e-07	4.31e-06	7.10587
KPNA5	-0.673619	3.98199	-5.37273	1.43e-07	4.35e-06	7.09627
SLC45A4	-0.941811	7.11282	-5.37029	1.45e-07	4.39e-06	7.08446
DACT3	-0.901868	4.95285	-5.36901	1.45e-07	4.42e-06	7.07826
GRIN2D	-0.825124	4.20775	-5.36861	1.46e-07	4.42e-06	7.07631
FGFR2	-1.96067	8.73331	-5.36739	1.47e-07	4.43e-06	7.07041
CDC7	-0.67193	6.40896	-5.36606	1.48e-07	4.45e-06	7.06398
SHISA2	-0.994111	2.47677	-5.36604	1.48e-07	4.45e-06	7.06388
PBX1	-1.02064	7.2096	-5.36474	1.49e-07	4.47e-06	7.05758
ZNF528	-0.846209	5.65597	-5.36469	1.49e-07	4.47e-06	7.05735
KCNMB3	-0.590605	5.35905	-5.36328	1.5e-07	4.49e-06	7.05052
ZNF808	-0.765109	6.0953	-5.36116	1.51e-07	4.53e-06	7.04027
HS3ST1	-0.735742	4.81014	-5.35877	1.53e-07	4.55e-06	7.02875
NXPH2	-0.634799	0.516772	-5.35853	1.53e-07	4.55e-06	7.02755
GAS2L3	-1.06865	3.82899	-5.35684	1.55e-07	4.59e-06	7.01942
PPFIA4	-1.04827	2.59297	-5.35381	1.57e-07	4.64e-06	7.00477
NUDT6	0.69052	7.60573	5.35337	1.58e-07	4.65e-06	7.00264
MICAL1	-0.687225	7.96251	-5.35148	1.59e-07	4.68e-06	6.99352
GPRIN1	-0.845548	6.28144	-5.35051	1.6e-07	4.69e-06	6.98884
HEYL	-0.902291	7.97611	-5.34359	1.66e-07	4.84e-06	6.95545
BOK	0.731883	11.2894	5.343	1.66e-07	4.84e-06	6.95258
TEAD2	-0.771453	8.63594	-5.34155	1.67e-07	4.87e-06	6.94559
ZNF610	-0.904995	3.28527	-5.34085	1.68e-07	4.87e-06	6.94225
RAET1K	-0.618836	1.39709	-5.33995	1.69e-07	4.88e-06	6.93788
CLSPN	-1.04195	4.28718	-5.33786	1.71e-07	4.93e-06	6.92782
PXDN	-0.668176	8.91755	-5.33379	1.74e-07	5e-06	6.90825
ADH4	2.00599	11.984	5.33305	1.75e-07	5.02e-06	6.90465
SLC6A12	1.0974	9.54207	5.33273	1.75e-07	5.02e-06	6.90312
HRASLS5	-0.752286	1.15046	-5.33192	1.76e-07	5.02e-06	6.89921
ADAMTS12	-1.00078	3.53412	-5.33186	1.76e-07	5.02e-06	6.89895
LRRC16A	-0.888903	7.08334	-5.33088	1.77e-07	5.04e-06	6.89422
IGFBPL1	-1.10115	1.59767	-5.32713	1.8e-07	5.12e-06	6.87619
PRPH2	-0.752753	2.32161	-5.32682	1.8e-07	5.12e-06	6.87468
RIMKLA	-0.928357	3.27859	-5.32506	1.82e-07	5.14e-06	6.86624
SNORD11628	-0.945456	2.58522	-5.32296	1.84e-07	5.18e-06	6.85611
ZNF614	-0.664905	6.24012	-5.3221	1.85e-07	5.2e-06	6.85198
CD207	-1.01968	2.34383	-5.32186	1.85e-07	5.2e-06	6.85086
MMEL1	-0.734634	0.987925	-5.31961	1.87e-07	5.25e-06	6.84005
SPIB	-1.22704	2.82939	-5.31877	1.88e-07	5.25e-06	6.83599
DLX4	-0.947606	1.8083	-5.31598	1.91e-07	5.31e-06	6.82262
KIF18A	-0.908043	5.38415	-5.31523	1.91e-07	5.32e-06	6.81902
ZDHHC21	-0.633607	5.26986	-5.31451	1.92e-07	5.33e-06	6.81557
BGN	-0.960301	11.7308	-5.31417	1.92e-07	5.34e-06	6.81392
MYOF	-0.806863	7.81951	-5.31217	1.94e-07	5.38e-06	6.80434
FAR1	-0.586863	6.94994	-5.31146	1.95e-07	5.4e-06	6.80091
SORD	0.749943	12.176	5.31079	1.96e-07	5.41e-06	6.79771
C1orf113	-0.667408	4.72441	-5.30922	1.97e-07	5.43e-06	6.79019
KIF23	-0.935975	6.63026	-5.30546	2.01e-07	5.53e-06	6.77215
BBS7	-0.604976	6.33248	-5.30423	2.02e-07	5.56e-06	6.76625
DDR1	-1.06928	8.84885	-5.3014	2.05e-07	5.63e-06	6.75269
NAV3	-1.27782	5.56942	-5.30042	2.06e-07	5.65e-06	6.74798
CHST1	-0.859589	6.05741	-5.29863	2.08e-07	5.69e-06	6.73945
ITGAV	-0.615612	10.4877	-5.29849	2.08e-07	5.69e-06	6.73877
DGKA	-0.702815	6.59746	-5.29772	2.09e-07	5.71e-06	6.73506
C6orf150	-0.85256	3.67787	-5.29676	2.1e-07	5.73e-06	6.7305
SLC24A3	-1.07919	3.36862	-5.29615	2.11e-07	5.73e-06	6.72755
FLJ23867	-1.18519	5.86882	-5.29567	2.11e-07	5.73e-06	6.72524
PFKFB3	-0.901801	8.75115	-5.29449	2.13e-07	5.75e-06	6.71963
OLFML2B	-0.734506	7.44573	-5.2914	2.16e-07	5.83e-06	6.70482
ABCC1	-0.839581	7.92617	-5.28302	2.25e-07	6.07e-06	6.66479
NFE2L3	-0.761575	7.0621	-5.27974	2.29e-07	6.16e-06	6.64913
C14orf174	-0.622689	1.64562	-5.27833	2.31e-07	6.19e-06	6.6424
CACNB1	-0.650836	4.56908	-5.27768	2.31e-07	6.2e-06	6.63929
SYT1	-1.50479	4.86821	-5.27553	2.34e-07	6.26e-06	6.62905
GULP1	-1.44517	3.97458	-5.27528	2.34e-07	6.26e-06	6.62787
SERPINE2	-1.19135	8.09787	-5.27402	2.36e-07	6.29e-06	6.62183
MDFI	-1.1036	5.00366	-5.27183	2.38e-07	6.32e-06	6.61142
CLIC6	-1.3329	3.16591	-5.27147	2.39e-07	6.32e-06	6.60966
PPAP2C	-1.80668	6.56723	-5.27003	2.41e-07	6.36e-06	6.60283
CTSL2	-1.45903	4.40937	-5.26924	2.41e-07	6.38e-06	6.59905
LDOC1	-1.00402	5.87602	-5.26622	2.45e-07	6.45e-06	6.58466
HPR	1.381	12.4084	5.26584	2.46e-07	6.46e-06	6.58286
LOX	-0.92994	6.70317	-5.26413	2.48e-07	6.49e-06	6.57471
HULC	1.27832	11.4828	5.26268	2.5e-07	6.53e-06	6.56781
COL24A1	-1.18589	2.51072	-5.26161	2.51e-07	6.56e-06	6.56271
SLC6A13	1.15528	6.33052	5.25824	2.55e-07	6.63e-06	6.54667
RHOF	-1.25006	6.44282	-5.25817	2.55e-07	6.63e-06	6.54638
PCDHB15	-0.814931	3.89928	-5.25798	2.56e-07	6.63e-06	6.54544
PTGS1	-0.87027	6.26066	-5.25757	2.56e-07	6.63e-06	6.54351
HAVCR1	-1.22306	1.79919	-5.25265	2.63e-07	6.77e-06	6.52011
COL6A3	-0.847807	10.1833	-5.25146	2.64e-07	6.8e-06	6.51447
CORO6	-0.702072	3.19847	-5.25128	2.64e-07	6.8e-06	6.5136
RERG	-0.750117	5.35415	-5.25076	2.65e-07	6.81e-06	6.51114
FSCN1	-0.592597	9.38476	-5.25029	2.66e-07	6.82e-06	6.50889
GPRIN2	-1.21437	1.82112	-5.24899	2.67e-07	6.85e-06	6.50274
TMEM130	-1.15093	2.13438	-5.24839	2.68e-07	6.86e-06	6.49985
KSR2	-0.927525	1.98421	-5.24835	2.68e-07	6.86e-06	6.49968
ERP27	-1.07241	3.60144	-5.24767	2.69e-07	6.87e-06	6.49648
GEM	-1.01312	6.73562	-5.24677	2.7e-07	6.89e-06	6.4922
NAIP	-0.709696	4.65118	-5.24668	2.7e-07	6.89e-06	6.49176
BMP7	-1.3197	1.55651	-5.24654	2.71e-07	6.89e-06	6.49108
SEC14L2	1.00971	11.4166	5.24548	2.72e-07	6.91e-06	6.48608
BBS5	-0.665372	5.76115	-5.24511	2.73e-07	6.92e-06	6.48431
GAL3ST4	-0.849787	5.39683	-5.24222	2.77e-07	7.01e-06	6.47056
ZPLD1	-1.34142	1.90424	-5.24001	2.8e-07	7.07e-06	6.4601
LEPREL2	-1.03521	5.89703	-5.23895	2.81e-07	7.1e-06	6.45509
ZNF695	-1.14633	1.97588	-5.23873	2.82e-07	7.1e-06	6.45406
F2R	-0.710255	8.72824	-5.23845	2.82e-07	7.1e-06	6.45271
ZDHHC8P1	-0.967438	1.59911	-5.23605	2.85e-07	7.17e-06	6.44135
PRR16	-0.732659	3.76533	-5.23589	2.86e-07	7.17e-06	6.44057
LRRC8B	-0.699009	7.32712	-5.23412	2.88e-07	7.21e-06	6.43218
PPM1H	-0.999696	7.39588	-5.23213	2.91e-07	7.25e-06	6.42276
ALDH1L1	1.43892	12.6503	5.23174	2.92e-07	7.25e-06	6.42091
CLIP3	-0.704398	6.30205	-5.22507	3.01e-07	7.45e-06	6.38936
ESYT3	-1.08184	3.05764	-5.22363	3.04e-07	7.5e-06	6.38253
CLSTN1	-0.604604	10.218	-5.22061	3.08e-07	7.6e-06	6.36824
ARMCX3	-1.00749	8.41862	-5.2195	3.1e-07	7.63e-06	6.36298
SEMA4A	-0.791507	5.88536	-5.21942	3.1e-07	7.63e-06	6.36262
OPRL1	-0.67454	4.40164	-5.21662	3.14e-07	7.73e-06	6.34939
MGC57346	-0.885749	5.4462	-5.20954	3.26e-07	7.97e-06	6.31595
OSM	-0.821468	3.50357	-5.20912	3.27e-07	7.97e-06	6.31397
HAAO	0.744101	11.3595	5.20595	3.32e-07	8.09e-06	6.299
LPAR1	-1.13315	3.63	-5.20483	3.34e-07	8.13e-06	6.29372
PCDH18	-0.770064	5.30507	-5.20369	3.35e-07	8.15e-06	6.28838
GALNT3	-1.01314	3.82885	-5.20344	3.36e-07	8.15e-06	6.28717
NCAPH	-0.800641	6.71009	-5.20338	3.36e-07	8.15e-06	6.2869
PTPRE	-0.694871	6.96908	-5.2014	3.39e-07	8.23e-06	6.27756
IKBKE	-0.898724	6.80726	-5.19722	3.46e-07	8.35e-06	6.25789
EHD3	-0.693382	6.49075	-5.19414	3.52e-07	8.45e-06	6.24336
SLC35F2	-0.857753	4.60885	-5.19318	3.54e-07	8.47e-06	6.23885
EDIL3	-1.21469	3.79697	-5.19134	3.57e-07	8.53e-06	6.23018
BEX4	-0.73303	7.08971	-5.18975	3.6e-07	8.58e-06	6.22273
ELOVL4	-0.85154	2.56104	-5.1892	3.61e-07	8.59e-06	6.22015
GDAP1	-0.769782	6.73602	-5.18859	3.62e-07	8.61e-06	6.21728
PLK4	-0.675781	5.64709	-5.18777	3.63e-07	8.63e-06	6.21343
ZNF287	-0.814685	3.78674	-5.18751	3.64e-07	8.63e-06	6.2122
PFKFB1	1.24662	7.54372	5.18225	3.73e-07	8.81e-06	6.18747
RADIL	-0.664397	2.48199	-5.17948	3.79e-07	8.89e-06	6.17446
SULF1	-1.23114	7.36161	-5.17922	3.79e-07	8.89e-06	6.17323
PMEPA1	-0.964943	7.7762	-5.17626	3.85e-07	8.99e-06	6.15935
KCTD17	-0.977821	7.21061	-5.17446	3.88e-07	9.06e-06	6.1509
JAG1	-0.658213	9.33908	-5.17316	3.91e-07	9.1e-06	6.1448
ITM2C	-0.748554	10.083	-5.17137	3.94e-07	9.17e-06	6.13639
HTRA3	-1.19311	6.25231	-5.17089	3.95e-07	9.18e-06	6.13415
GPSM2	-0.585499	7.05323	-5.1707	3.95e-07	9.18e-06	6.13324
ADH1B	1.4472	14.2823	5.17005	3.97e-07	9.19e-06	6.1302
PARM1	-0.816496	6.74086	-5.16922	3.98e-07	9.2e-06	6.12629
TGFA	-1.09407	5.80029	-5.1662	4.04e-07	9.32e-06	6.11217
CCL16	1.51885	10.0614	5.16587	4.05e-07	9.32e-06	6.11059
CCDC8	-0.947091	4.02896	-5.16449	4.08e-07	9.37e-06	6.10415
MRC2	-0.950872	7.71499	-5.16329	4.1e-07	9.41e-06	6.09851
C5orf34	-0.607706	4.73608	-5.16252	4.12e-07	9.43e-06	6.09492
KLF7	-0.877927	4.17908	-5.15949	4.18e-07	9.55e-06	6.08074
ACSL5	0.845898	11.188	5.15901	4.19e-07	9.56e-06	6.07848
AATK	-0.898464	5.09213	-5.15263	4.32e-07	9.84e-06	6.04863
TMEM200A	-0.924007	4.07389	-5.1511	4.36e-07	9.89e-06	6.04149
GABBR1	-0.855386	5.71824	-5.1497	4.39e-07	9.95e-06	6.03497
DLK2	-1.13191	2.65559	-5.14897	4.4e-07	9.97e-06	6.03155
ZNF860	-0.731568	1.42605	-5.14784	4.43e-07	1e-05	6.02628
PCDHA7	-1.0063	2.08141	-5.14153	4.57e-07	1.02e-05	5.9968
SLC4A7	-0.645897	7.03213	-5.14057	4.59e-07	1.03e-05	5.99233
ABCB5	-1.17159	1.63991	-5.14001	4.6e-07	1.03e-05	5.9897
PLCD3	-0.672874	6.80271	-5.13955	4.61e-07	1.03e-05	5.98755
ARMCX6	-0.800188	5.56147	-5.13829	4.64e-07	1.03e-05	5.9817
ULBP1	-0.883995	2.26182	-5.13596	4.7e-07	1.04e-05	5.97084
ASPDH	1.41141	8.90294	5.13442	4.73e-07	1.05e-05	5.96365
DPYSL3	-0.756153	8.06147	-5.13395	4.74e-07	1.05e-05	5.96143
PCDHA6	-1.22497	2.11124	-5.13263	4.77e-07	1.05e-05	5.9553
BLM	-0.840301	5.70101	-5.13261	4.77e-07	1.05e-05	5.95519
NFATC1	-0.677664	6.83378	-5.13206	4.79e-07	1.05e-05	5.95263
LHFPL3	-0.734721	0.852968	-5.12805	4.88e-07	1.07e-05	5.93398
RCL1	0.597768	9.90813	5.1268	4.91e-07	1.07e-05	5.92813
C1orf126	-1.04759	2.77568	-5.12647	4.92e-07	1.07e-05	5.92661
KCNK13	-1.06956	3.7779	-5.12645	4.92e-07	1.07e-05	5.92654
OBSCN	-1.24531	6.01902	-5.12587	4.94e-07	1.08e-05	5.92384
ASS1	0.739701	13.823	5.12328	5e-07	1.09e-05	5.91175
FAM83B	-0.922565	0.893689	-5.12316	5e-07	1.09e-05	5.91122
CXCL5	-1.65328	3.06248	-5.12236	5.02e-07	1.09e-05	5.90747
ULBP3	-0.78231	2.01974	-5.12186	5.03e-07	1.09e-05	5.90514
C1orf59	-0.923771	5.02291	-5.12181	5.04e-07	1.09e-05	5.90494
ADD2	-0.759255	2.16957	-5.12087	5.06e-07	1.09e-05	5.90056
SGOL2	-0.65137	6.47182	-5.11281	5.26e-07	1.13e-05	5.86309
LOC389333	-0.668419	3.49968	-5.11144	5.3e-07	1.13e-05	5.85672
PC	0.661107	12.3088	5.10888	5.37e-07	1.14e-05	5.84485
PKNOX2	-0.942136	3.29931	-5.10844	5.38e-07	1.14e-05	5.84282
DCAF4L1	-0.744694	3.02334	-5.10836	5.38e-07	1.14e-05	5.84242
ACSM2B	1.21625	12.0028	5.10818	5.39e-07	1.14e-05	5.84161
GPR84	-0.865802	2.32533	-5.1069	5.42e-07	1.15e-05	5.83567
ZNF793	-0.893037	4.17063	-5.10626	5.44e-07	1.15e-05	5.83271
RAVER2	-0.869365	6.61366	-5.10583	5.45e-07	1.15e-05	5.83069
PRSS16	-1.40717	2.2015	-5.10524	5.46e-07	1.15e-05	5.82798
MCTP1	-1.03247	5.31239	-5.10508	5.47e-07	1.15e-05	5.82723
NKAIN1	-0.748461	1.15683	-5.10434	5.49e-07	1.16e-05	5.82381
MLF1	-0.991624	3.7253	-5.10327	5.52e-07	1.16e-05	5.81884
C14orf132	-1.1415	5.96911	-5.10011	5.6e-07	1.18e-05	5.8042
DHRS4L1	0.664689	5.51741	5.09784	5.67e-07	1.19e-05	5.79367
HK2	-1.15869	6.4102	-5.09477	5.75e-07	1.2e-05	5.77944
TET1	-0.795027	4.65608	-5.09461	5.76e-07	1.2e-05	5.77869
BEST1	-0.722593	4.66882	-5.09351	5.79e-07	1.21e-05	5.77359
PLXDC1	-0.697335	6.95657	-5.09154	5.84e-07	1.22e-05	5.76451
DUSP26	-0.868548	2.16176	-5.08759	5.96e-07	1.24e-05	5.74622
TRPC4	-0.754809	2.87821	-5.08693	5.98e-07	1.24e-05	5.74317
ARHGAP11B	-0.831016	2.85006	-5.08677	5.98e-07	1.24e-05	5.74242
PELI2	-0.77353	4.74634	-5.08605	6e-07	1.24e-05	5.7391
ARHGAP4	-0.682193	9.10948	-5.08588	6.01e-07	1.24e-05	5.73833
MFSD6	-0.650503	7.81138	-5.08469	6.04e-07	1.25e-05	5.73281
TACSTD2	-1.24079	4.79522	-5.08254	6.11e-07	1.26e-05	5.72287
MYOZ3	-0.617109	2.25755	-5.08242	6.11e-07	1.26e-05	5.72234
GUCY1B3	-0.654983	7.10867	-5.08042	6.17e-07	1.27e-05	5.71309
LCA5	-0.639395	4.20412	-5.08007	6.18e-07	1.27e-05	5.71147
CES2	0.853558	13.569	5.07945	6.2e-07	1.27e-05	5.70861
GEFT	-0.791199	5.83193	-5.07898	6.22e-07	1.27e-05	5.70643
KIF15	-1.00827	5.5136	-5.07895	6.22e-07	1.27e-05	5.7063
NUDT13	0.613783	6.55945	5.07696	6.28e-07	1.28e-05	5.69711
CHST10	-0.849684	5.65902	-5.07623	6.3e-07	1.28e-05	5.69372
SSTR2	-1.08303	4.9549	-5.07512	6.33e-07	1.29e-05	5.68861
CSPG4	-0.586663	8.08519	-5.0743	6.36e-07	1.29e-05	5.68482
ZNF518B	-0.790682	5.91213	-5.07261	6.41e-07	1.3e-05	5.67705
TNFRSF21	-0.767079	9.11715	-5.07112	6.46e-07	1.31e-05	5.67014
TMSB15B	-0.637539	1.97205	-5.06847	6.54e-07	1.32e-05	5.65794
MCM8	-0.595976	6.99104	-5.06839	6.55e-07	1.32e-05	5.65759
ADAMTS9	-0.628111	7.84631	-5.06604	6.62e-07	1.33e-05	5.64676
MAGEE1	-0.751364	4.79063	-5.06602	6.62e-07	1.33e-05	5.64665
FANCB	-0.645837	3.02176	-5.06389	6.69e-07	1.35e-05	5.63683
DBC1	-0.930124	1.72516	-5.06095	6.79e-07	1.36e-05	5.62328
AFAP1L2	-0.587815	5.69507	-5.05839	6.87e-07	1.38e-05	5.61151
PTPRZ1	-0.821741	1.44089	-5.05557	6.97e-07	1.4e-05	5.59855
ACSM2A	1.25943	11.8301	5.05526	6.98e-07	1.4e-05	5.59711
SLC22A3	0.973157	12.2587	5.05369	7.03e-07	1.4e-05	5.58989
PRAME	-2.01552	3.25014	-5.0532	7.05e-07	1.41e-05	5.58766
LRFN4	-0.747418	5.44602	-5.05017	7.16e-07	1.42e-05	5.57372
EMILIN2	-0.717378	6.86403	-5.05017	7.16e-07	1.42e-05	5.57372
PRR19	-0.947186	4.36539	-5.05004	7.16e-07	1.42e-05	5.57314
PLXNA3	-0.786727	7.88608	-5.04948	7.18e-07	1.42e-05	5.57055
NETO2	-0.699508	5.66357	-5.04888	7.2e-07	1.43e-05	5.56777
CD1A	-0.806447	1.47746	-5.04692	7.27e-07	1.44e-05	5.5588
IFI27L2	-0.806707	6.68248	-5.04595	7.3e-07	1.44e-05	5.55434
CD109	-0.984512	7.51135	-5.04575	7.31e-07	1.44e-05	5.55341
MASP2	1.31871	11.4251	5.04557	7.32e-07	1.44e-05	5.55258
ZNF215	-0.970481	2.777	-5.04103	7.48e-07	1.47e-05	5.53175
PEX11G	0.622208	7.33784	5.03904	7.55e-07	1.48e-05	5.52262
ZNF608	-0.609962	6.87749	-5.03864	7.57e-07	1.48e-05	5.5208
HMGA2	-1.41121	1.93317	-5.03655	7.65e-07	1.49e-05	5.5112
GCOM1	-0.761667	4.22818	-5.03649	7.65e-07	1.49e-05	5.51094
BEND6	-0.81001	1.68556	-5.03507	7.7e-07	1.5e-05	5.50443
B3GNT7	-0.906989	5.45121	-5.03419	7.73e-07	1.51e-05	5.5004
ZNF879	-0.756042	4.20222	-5.03268	7.79e-07	1.52e-05	5.49345
FKBP9L	-0.662656	4.0098	-5.03125	7.85e-07	1.52e-05	5.48692
TMC6	-0.795989	8.29294	-5.03125	7.85e-07	1.52e-05	5.48691
SLFN12	-0.703487	4.67395	-5.03035	7.88e-07	1.53e-05	5.48278
PRKX	-0.767514	7.02265	-5.02972	7.9e-07	1.53e-05	5.47989
PAQR8	-0.76214	6.71014	-5.02968	7.91e-07	1.53e-05	5.47974
DYX1C1	-0.800286	2.21841	-5.02946	7.91e-07	1.53e-05	5.47872
KIF14	-0.771936	6.31986	-5.02686	8.01e-07	1.55e-05	5.4668
KCND2	-0.865752	1.79674	-5.02666	8.02e-07	1.55e-05	5.4659
TMEM159	-0.709153	5.44706	-5.02651	8.03e-07	1.55e-05	5.46521
RGN	0.833722	11.4604	5.02643	8.03e-07	1.55e-05	5.46484
LOC647946	-0.974573	2.07697	-5.0254	8.07e-07	1.55e-05	5.46012
TSPAN15	-0.716148	8.12061	-5.02534	8.07e-07	1.55e-05	5.45985
COL12A1	-0.860369	7.6328	-5.02531	8.08e-07	1.55e-05	5.4597
CA9	-1.897	3.71749	-5.02433	8.11e-07	1.55e-05	5.45525
TNNT1	-1.25539	1.9287	-5.02426	8.12e-07	1.55e-05	5.4549
GLB1L2	-1.12955	2.90539	-5.02418	8.12e-07	1.55e-05	5.45454
ADD3	-0.632558	9.0779	-5.02332	8.15e-07	1.55e-05	5.45062
BAAT	0.924884	13.7539	5.02262	8.18e-07	1.56e-05	5.44742
ATP8A2	-0.694811	1.05876	-5.02206	8.2e-07	1.56e-05	5.44484
ZNF204P	-1.12254	4.02908	-5.01999	8.29e-07	1.57e-05	5.43538
LASS1	-1.23222	2.68876	-5.01887	8.33e-07	1.57e-05	5.43028
CDCP1	-1.08129	5.05254	-5.01792	8.37e-07	1.58e-05	5.42594
GPR124	-0.718367	8.40562	-5.0152	8.48e-07	1.6e-05	5.41348
CHML	-0.684746	8.13236	-5.01226	8.6e-07	1.61e-05	5.40007
PCDHAC1	-1.03827	1.47879	-5.01203	8.61e-07	1.61e-05	5.39903
AGXT2L1	1.44727	9.48115	5.01147	8.64e-07	1.61e-05	5.39647
ADAM28	-1.04169	3.68153	-5.01052	8.68e-07	1.62e-05	5.39214
SCN5A	-0.614638	0.98879	-5.01	8.7e-07	1.62e-05	5.38976
PTK7	-1.09316	7.11236	-5.00876	8.75e-07	1.63e-05	5.38408
KCNH3	-1.03469	2.60712	-5.00657	8.84e-07	1.64e-05	5.37409
ZNF788	-0.759121	4.71646	-5.00254	9.02e-07	1.67e-05	5.35574
NEBL	-1.36031	5.43141	-5.00152	9.06e-07	1.68e-05	5.35109
SLIT2	-1.19285	3.7381	-5.00065	9.1e-07	1.68e-05	5.3471
ALDH1L2	-0.775492	4.05674	-4.99993	9.13e-07	1.68e-05	5.34385
ZFP28	-0.760753	4.63957	-4.99992	9.13e-07	1.68e-05	5.3438
MTBP	-0.650101	5.43164	-4.99928	9.16e-07	1.69e-05	5.34087
CECR7	-1.11165	1.7502	-4.99821	9.21e-07	1.69e-05	5.33601
DSC3	-0.892378	1.37628	-4.99782	9.23e-07	1.7e-05	5.33422
SLC37A2	-0.62883	6.77104	-4.99744	9.24e-07	1.7e-05	5.33248
ZG16B	-1.15987	3.01522	-4.99682	9.27e-07	1.7e-05	5.32969
NUDT11	-0.803311	1.44337	-4.99675	9.27e-07	1.7e-05	5.32937
CCDC102A	-0.609066	6.1921	-4.99623	9.3e-07	1.7e-05	5.32699
ZFP30	-0.799084	5.94988	-4.99381	9.41e-07	1.72e-05	5.31597
SYNGR3	-0.955351	2.89205	-4.99268	9.46e-07	1.73e-05	5.31081
PRSS22	-1.17602	1.66775	-4.99007	9.58e-07	1.75e-05	5.29896
AMPD3	-0.673387	5.87176	-4.98897	9.63e-07	1.75e-05	5.29395
FAM105A	-0.729625	5.87882	-4.98516	9.81e-07	1.78e-05	5.27664
CYP2J2	0.787751	10.5163	4.98448	9.84e-07	1.78e-05	5.27352
TNFRSF11B	-1.24867	6.23173	-4.98227	9.94e-07	1.8e-05	5.26351
GPT	0.938254	10.7844	4.98048	1e-06	1.81e-05	5.25535
SLFN11	-0.632114	7.25089	-4.98044	1e-06	1.81e-05	5.25519
LOC645166	-0.887505	4.81086	-4.97873	1.01e-06	1.82e-05	5.24741
FAP	-1.16777	5.09709	-4.97808	1.01e-06	1.82e-05	5.24446
C13orf29	-0.845462	5.1564	-4.97745	1.02e-06	1.83e-05	5.24159
CYP8B1	1.85306	11.0566	4.97732	1.02e-06	1.83e-05	5.24102
ZNF432	-0.646833	5.27455	-4.97714	1.02e-06	1.83e-05	5.2402
GSG2	-0.693701	4.1362	-4.97593	1.03e-06	1.83e-05	5.23472
MMP2	-1.00451	8.83179	-4.97452	1.03e-06	1.84e-05	5.22832
HP	1.36919	17.4578	4.97446	1.03e-06	1.84e-05	5.22806
TMEM144	-0.867394	5.77153	-4.97431	1.03e-06	1.84e-05	5.22735
BDH1	0.835143	11.614	4.9741	1.03e-06	1.84e-05	5.2264
HIST3H2A	-1.12177	2.49496	-4.97394	1.04e-06	1.84e-05	5.22569
SLCO3A1	-0.656039	7.91184	-4.97156	1.05e-06	1.85e-05	5.21491
COL10A1	-1.30786	2.77176	-4.97071	1.05e-06	1.86e-05	5.21104
TMEM176B	0.630968	14.668	4.96685	1.07e-06	1.89e-05	5.19357
ATP13A4	-0.73984	1.02115	-4.96588	1.08e-06	1.89e-05	5.18917
CENPF	-0.809791	8.76752	-4.96585	1.08e-06	1.89e-05	5.18901
CDS1	-1.34312	5.39911	-4.96224	1.1e-06	1.93e-05	5.17268
PFN2	-0.937486	7.51251	-4.96042	1.1e-06	1.94e-05	5.16446
TNFRSF9	-1.00617	2.33847	-4.95742	1.12e-06	1.96e-05	5.15088
B3GALT5	-0.704882	0.746023	-4.95609	1.13e-06	1.97e-05	5.14487
CSRNP3	-0.632286	1.12075	-4.95499	1.13e-06	1.98e-05	5.13988
ULBP2	-0.872525	3.3119	-4.95445	1.14e-06	1.98e-05	5.13743
MCF2L2	-1.03565	2.773	-4.95389	1.14e-06	1.98e-05	5.13493
PIPOX	0.876788	12.6086	4.95282	1.15e-06	1.99e-05	5.13007
APOF	1.44747	9.30669	4.94989	1.16e-06	2.01e-05	5.11685
POSTN	-1.48354	6.84274	-4.94377	1.2e-06	2.07e-05	5.08922
NT5DC2	-0.82189	8.64671	-4.94257	1.2e-06	2.08e-05	5.08378
ADAMTS14	-0.811223	4.10599	-4.94197	1.21e-06	2.09e-05	5.08111
PLBD1	-0.993565	6.59207	-4.94119	1.21e-06	2.09e-05	5.07756
LDHD	0.782845	10.6375	4.93831	1.23e-06	2.12e-05	5.06459
SERPINC1	1.33021	15.4205	4.9376	1.23e-06	2.12e-05	5.06139
C1orf116	-1.3051	4.86354	-4.93722	1.23e-06	2.12e-05	5.05965
SLC12A2	-0.80624	8.43144	-4.93624	1.24e-06	2.13e-05	5.05527
CCBP2	0.902427	7.5802	4.93573	1.24e-06	2.13e-05	5.05297
CYP26B1	-1.18676	4.30063	-4.9354	1.25e-06	2.13e-05	5.05146
ARHGEF38	-0.749016	0.843141	-4.9295	1.28e-06	2.18e-05	5.0249
SLFN13	-1.09858	5.92138	-4.92948	1.28e-06	2.18e-05	5.02482
GPR35	-1.20764	5.45375	-4.92813	1.29e-06	2.19e-05	5.01876
FGF1	-0.842855	4.16406	-4.92617	1.3e-06	2.21e-05	5.00992
NLRP2	-1.14083	2.8317	-4.92481	1.31e-06	2.22e-05	5.0038
ACY3	0.861861	8.45841	4.92366	1.32e-06	2.23e-05	4.99862
NOTCH3	-0.674667	9.82372	-4.92359	1.32e-06	2.23e-05	4.99831
KNTC1	-0.651755	7.74862	-4.92213	1.33e-06	2.24e-05	4.99177
LTBP4	-0.831357	9.18931	-4.9219	1.33e-06	2.24e-05	4.99074
SPINT1	-1.5319	6.92236	-4.9206	1.34e-06	2.25e-05	4.9849
HFE2	1.27477	11.7099	4.9186	1.35e-06	2.27e-05	4.9759
EFCAB4A	-0.868725	6.46254	-4.91773	1.36e-06	2.27e-05	4.97199
FAM171A2	-0.883838	4.00467	-4.91671	1.36e-06	2.28e-05	4.96742
ZNF208	-1.11086	3.60268	-4.91543	1.37e-06	2.29e-05	4.96168
S100A2	-0.967338	2.56182	-4.91239	1.39e-06	2.32e-05	4.94802
DLGAP5	-0.874763	6.5602	-4.91187	1.39e-06	2.32e-05	4.9457
GDF10	-1.22762	2.10101	-4.91144	1.4e-06	2.32e-05	4.94376
DCHS2	-0.804332	1.33037	-4.91141	1.4e-06	2.32e-05	4.94364
DIRAS2	-1.251	2.77738	-4.9108	1.4e-06	2.33e-05	4.94089
MPP3	-0.889235	4.56092	-4.90785	1.42e-06	2.36e-05	4.92768
KRBA1	-0.761382	6.07867	-4.90751	1.42e-06	2.36e-05	4.92615
STRA6	-1.12299	2.38648	-4.90739	1.42e-06	2.36e-05	4.92561
CDC42BPG	-1.12354	5.06228	-4.9047	1.44e-06	2.38e-05	4.91355
FCHO1	-0.975372	4.34571	-4.90314	1.45e-06	2.39e-05	4.90653
TRIP13	-0.779211	6.51199	-4.90228	1.46e-06	2.39e-05	4.90269
ZNF594	-0.646987	4.98135	-4.89797	1.49e-06	2.43e-05	4.8834
COL5A2	-0.675171	9.78127	-4.89777	1.49e-06	2.43e-05	4.88252
RUNDC3A	-0.812061	2.26141	-4.89736	1.49e-06	2.44e-05	4.88068
ENTPD3	-0.86634	1.33882	-4.89656	1.5e-06	2.44e-05	4.8771
SLC38A5	-0.91352	4.07441	-4.8944	1.51e-06	2.46e-05	4.86744
CPS1	1.69905	13.7065	4.89077	1.54e-06	2.5e-05	4.85119
LAMA5	-0.58673	10.2769	-4.88897	1.55e-06	2.51e-05	4.84313
OSBPL3	-0.603137	7.4434	-4.8875	1.57e-06	2.52e-05	4.83659
CELF4	-0.777036	1.9947	-4.88722	1.57e-06	2.52e-05	4.83531
GAL3ST1	-1.36879	6.89311	-4.88542	1.58e-06	2.54e-05	4.82728
MLXIPL	0.656905	12.678	4.88506	1.58e-06	2.54e-05	4.82568
SUSD4	-1.68053	6.64963	-4.88505	1.58e-06	2.54e-05	4.82562
C11orf41	-0.919319	2.13058	-4.88432	1.59e-06	2.55e-05	4.82236
OLFML3	-0.850147	7.14931	-4.88419	1.59e-06	2.55e-05	4.82178
MIOX	-1.1523	2.12184	-4.88307	1.6e-06	2.56e-05	4.81678
LSAMP	-0.966955	1.7853	-4.88049	1.62e-06	2.59e-05	4.80527
CTSC	-0.627296	10.6449	-4.87974	1.62e-06	2.6e-05	4.80196
MYLK2	-0.601181	1.68409	-4.87506	1.66e-06	2.65e-05	4.78107
GPR115	-0.659372	0.690173	-4.87431	1.67e-06	2.66e-05	4.77774
ADCY5	-1.0832	4.60429	-4.87125	1.69e-06	2.69e-05	4.76408
BUB1B	-0.863917	6.7083	-4.87096	1.69e-06	2.69e-05	4.76282
SKIL	-0.593064	7.36573	-4.86959	1.7e-06	2.71e-05	4.75672
KRT17	-1.28244	4.17213	-4.86936	1.71e-06	2.71e-05	4.7557
CENPI	-0.867022	3.89715	-4.86815	1.72e-06	2.72e-05	4.7503
ZNF676	-1.1625	2.14147	-4.86814	1.72e-06	2.72e-05	4.75023
DDX26B	-0.697956	4.70435	-4.86801	1.72e-06	2.72e-05	4.74968
GRIP2	-0.725795	1.49444	-4.86733	1.72e-06	2.72e-05	4.74666
PCK2	0.730683	13.0176	4.86391	1.75e-06	2.76e-05	4.73143
RYR1	-0.871878	3.46963	-4.86345	1.75e-06	2.76e-05	4.72937
ZNF256	-0.697952	5.45372	-4.86167	1.77e-06	2.78e-05	4.72147
TRPC1	-0.742269	4.82265	-4.86098	1.77e-06	2.79e-05	4.7184
TRIM78P	-0.590732	2.20118	-4.86017	1.78e-06	2.8e-05	4.71479
ARHGAP28	-0.91198	4.1472	-4.85924	1.79e-06	2.81e-05	4.71064
KIF18B	-0.861182	6.61378	-4.85849	1.8e-06	2.81e-05	4.70734
ZNF549	-0.731619	5.22487	-4.85821	1.8e-06	2.81e-05	4.70606
IL4I1	-0.754979	6.22772	-4.85719	1.81e-06	2.83e-05	4.70154
GLI2	-0.98458	3.21329	-4.85647	1.81e-06	2.83e-05	4.69834
DSG2	-1.02507	9.10888	-4.85576	1.82e-06	2.83e-05	4.6952
LOC149837	-0.79551	3.43988	-4.85571	1.82e-06	2.83e-05	4.69496
ZNF727	-0.803904	1.44625	-4.85522	1.82e-06	2.84e-05	4.69277
KIRREL	-1.13441	4.1589	-4.85463	1.83e-06	2.84e-05	4.69016
CXorf21	-0.668644	3.60882	-4.85359	1.84e-06	2.85e-05	4.68557
ZNF671	-0.641564	6.01037	-4.85342	1.84e-06	2.85e-05	4.68482
FSIP1	-0.785411	2.22761	-4.852	1.85e-06	2.87e-05	4.67849
ARMC9	-0.681025	5.41683	-4.85072	1.86e-06	2.88e-05	4.67283
PDLIM4	-0.915159	3.59885	-4.84751	1.89e-06	2.92e-05	4.65859
RGS2	-0.837487	7.96271	-4.84685	1.9e-06	2.93e-05	4.65563
NRK	-0.789519	1.36046	-4.84674	1.9e-06	2.93e-05	4.65517
C12orf75	-1.04375	7.0398	-4.84584	1.91e-06	2.94e-05	4.65118
C19orf26	-0.669183	2.08231	-4.84579	1.91e-06	2.94e-05	4.65095
HDGFRP3	-0.639924	5.81582	-4.84526	1.91e-06	2.94e-05	4.64858
LOC723809	-1.06635	1.61066	-4.84128	1.95e-06	2.98e-05	4.63095
CLEC11A	-0.755801	6.58032	-4.84111	1.95e-06	2.98e-05	4.63021
EFNA5	-1.2714	3.70553	-4.84032	1.96e-06	2.98e-05	4.62669
KCNH2	-1.27902	2.85767	-4.8402	1.96e-06	2.98e-05	4.62616
MATN3	-1.23178	3.35222	-4.83787	1.98e-06	3.01e-05	4.61585
CHRDL1	-1.21263	2.67922	-4.83531	2e-06	3.04e-05	4.6045
HUNK	-1.26486	5.0513	-4.83336	2.02e-06	3.06e-05	4.59589
ST6GAL2	-1.10046	3.1979	-4.83112	2.04e-06	3.09e-05	4.58597
PPP1R14C	-0.890531	1.43588	-4.83056	2.05e-06	3.1e-05	4.58349
FITM1	0.793185	4.98357	4.82975	2.06e-06	3.1e-05	4.5799
APOA5	1.24905	11.6123	4.82511	2.1e-06	3.16e-05	4.55944
HLADQB2	-0.992823	4.74343	-4.8249	2.1e-06	3.16e-05	4.55851
SLC8A1	-0.621769	5.71608	-4.82459	2.11e-06	3.16e-05	4.55711
C8A	1.03096	11.8	4.82444	2.11e-06	3.16e-05	4.55647
FMN1	-0.759759	1.50718	-4.82148	2.14e-06	3.2e-05	4.5434
ANXA8	-1.23949	2.62928	-4.82133	2.14e-06	3.2e-05	4.54271
ISYNA1	-0.819371	8.29977	-4.82072	2.15e-06	3.2e-05	4.54002
ZNF137	-0.730797	4.12222	-4.81985	2.15e-06	3.21e-05	4.53618
CTF1	-0.784218	3.72063	-4.81976	2.16e-06	3.21e-05	4.5358
SIGLEC10	-0.758841	5.33781	-4.81933	2.16e-06	3.21e-05	4.53391
CCND2	-0.611436	7.43323	-4.81881	2.17e-06	3.21e-05	4.53158
ZNF630	-0.764419	3.41553	-4.81827	2.17e-06	3.22e-05	4.52921
TRPM2	-0.713307	6.09781	-4.81758	2.18e-06	3.22e-05	4.52619
TDRD5	-0.902702	1.06746	-4.81747	2.18e-06	3.22e-05	4.52568
DKFZp686O24166	-0.948488	3.25127	-4.81397	2.21e-06	3.27e-05	4.51023
TMEM55A	-0.758803	6.71124	-4.81312	2.22e-06	3.27e-05	4.50651
C3orf55	-0.774064	0.908905	-4.81305	2.22e-06	3.27e-05	4.5062
TDRD9	-0.87162	1.61478	-4.81236	2.23e-06	3.28e-05	4.50316
IGF2BP2	-1.35222	7.20899	-4.81234	2.23e-06	3.28e-05	4.50308
PLA2G4A	-0.814104	3.42582	-4.81172	2.24e-06	3.29e-05	4.50032
MN1	-0.826476	5.38245	-4.81101	2.25e-06	3.3e-05	4.49722
LZTS1	-0.625241	6.70844	-4.80873	2.27e-06	3.32e-05	4.48715
BACE2	-1.05723	7.93755	-4.80738	2.28e-06	3.34e-05	4.48121
MAPK10	-0.841113	3.72193	-4.80631	2.3e-06	3.35e-05	4.47649
ALDH1A1	0.717652	14.5785	4.80592	2.3e-06	3.35e-05	4.47477
C4orf48	-1.0958	3.79012	-4.80486	2.31e-06	3.36e-05	4.47013
NSUN7	-1.17109	2.43317	-4.80398	2.32e-06	3.37e-05	4.46625
CYP4F12	0.872799	9.00061	4.80376	2.32e-06	3.37e-05	4.46528
ARL4C	-0.670398	8.63308	-4.80361	2.32e-06	3.37e-05	4.4646
NTRK3	-0.740484	1.77285	-4.80278	2.33e-06	3.39e-05	4.46098
GINS1	-0.706866	7.34029	-4.80111	2.35e-06	3.4e-05	4.45362
TIMP2	-0.706361	10.8326	-4.80062	2.36e-06	3.4e-05	4.45146
CADPS	-1.11985	1.6632	-4.80026	2.36e-06	3.41e-05	4.44989
BNC2	-0.75343	3.74902	-4.79933	2.37e-06	3.42e-05	4.44578
DFNA5	-0.888151	7.09297	-4.79866	2.38e-06	3.42e-05	4.44285
L1CAM	-0.87657	2.14357	-4.79847	2.38e-06	3.42e-05	4.44202
GFPT2	-1.16495	4.16729	-4.79844	2.38e-06	3.42e-05	4.44188
ACOT6	0.652252	4.21527	4.79699	2.4e-06	3.44e-05	4.43552
CREB5	-0.656378	5.54058	-4.79548	2.42e-06	3.45e-05	4.42889
GABARAPL1	0.601051	10.8584	4.79536	2.42e-06	3.45e-05	4.42833
TRIM46	-0.638077	3.09542	-4.79188	2.46e-06	3.51e-05	4.41304
GDF1	-0.862945	1.21977	-4.79006	2.48e-06	3.53e-05	4.40508
ZSCAN23	-0.6847	1.12452	-4.78913	2.49e-06	3.54e-05	4.40101
COL6A2	-0.726412	11.2014	-4.78379	2.55e-06	3.61e-05	4.37756
PLK1	-0.828037	7.58329	-4.78218	2.57e-06	3.64e-05	4.37049
ORC6L	-0.697166	5.84729	-4.7781	2.62e-06	3.7e-05	4.35264
LRFN1	-0.784439	5.22896	-4.77711	2.63e-06	3.72e-05	4.3483
MST4	-0.874489	6.83254	-4.77367	2.67e-06	3.77e-05	4.33321
EN2	-0.931349	1.36767	-4.77323	2.68e-06	3.77e-05	4.33131
ACSM5	1.25052	9.68706	4.77219	2.69e-06	3.78e-05	4.32676
MYOM3	-0.698444	2.43896	-4.77145	2.7e-06	3.79e-05	4.32353
MDH1B	-0.615914	1.75023	-4.77116	2.71e-06	3.79e-05	4.32225
NRG3	-0.873636	1.73458	-4.77022	2.72e-06	3.81e-05	4.31815
ABCG1	-0.675524	8.20242	-4.76844	2.74e-06	3.82e-05	4.31036
BMPR1B	-0.886439	1.96591	-4.76762	2.75e-06	3.83e-05	4.30678
ENDOD1	-0.641368	7.78648	-4.76718	2.76e-06	3.83e-05	4.30486
NCRNA00092	-0.710344	2.18363	-4.76672	2.76e-06	3.84e-05	4.30284
MARCKSL1	-0.596084	10.4098	-4.76617	2.77e-06	3.84e-05	4.30041
CTH	1.03482	9.53	4.7654	2.78e-06	3.85e-05	4.29707
SAMD14	-0.586435	3.76571	-4.76489	2.79e-06	3.86e-05	4.29482
GPC5	-1.31171	3.46988	-4.76199	2.82e-06	3.91e-05	4.28216
ERBB4	-0.680326	0.74562	-4.76052	2.84e-06	3.93e-05	4.27575
DAB2	-0.650478	9.72695	-4.76052	2.84e-06	3.93e-05	4.27574
APBA2	-0.990161	4.22153	-4.75701	2.89e-06	3.99e-05	4.26044
GAS7	-0.705815	6.79793	-4.75648	2.9e-06	3.99e-05	4.25812
DHODH	0.610583	9.53473	4.75581	2.91e-06	4e-05	4.25518
STARD5	0.609336	7.68115	4.75525	2.91e-06	4.01e-05	4.25276
ZNF229	-0.979553	4.82101	-4.75491	2.92e-06	4.01e-05	4.25128
ATP6V0E2	0.637578	11.1912	4.75365	2.93e-06	4.03e-05	4.24578
FMOD	-1.07807	7.29386	-4.7531	2.94e-06	4.04e-05	4.24339
CDCA8	-0.684505	7.37069	-4.75273	2.95e-06	4.04e-05	4.24178
EYA1	-0.8453	1.00839	-4.75196	2.96e-06	4.05e-05	4.23842
FNDC1	-1.34853	4.93824	-4.75176	2.96e-06	4.06e-05	4.23755
TSHZ3	-0.587629	5.3328	-4.74977	2.99e-06	4.09e-05	4.22887
FABP5	-0.723274	5.45692	-4.7481	3.01e-06	4.11e-05	4.22159
ODZ4	-0.930495	2.59948	-4.74716	3.02e-06	4.13e-05	4.21748
ARHGAP11A	-0.643186	7.39187	-4.74689	3.03e-06	4.13e-05	4.21632
KHDC1	-0.669018	1.42372	-4.74662	3.03e-06	4.13e-05	4.21515
TLR2	-0.804924	6.67308	-4.74608	3.04e-06	4.14e-05	4.2128
ZSCAN18	-0.849502	8.42738	-4.74576	3.04e-06	4.14e-05	4.2114
PTPN14	-0.633178	5.36539	-4.74571	3.05e-06	4.14e-05	4.21115
BDKRB1	-0.839344	3.48501	-4.74486	3.06e-06	4.15e-05	4.20747
CLDN10	-1.45992	2.55331	-4.74356	3.08e-06	4.17e-05	4.2018
SC65	-0.602535	8.01896	-4.74142	3.11e-06	4.2e-05	4.19249
SLITRK4	-0.773044	1.84207	-4.74136	3.11e-06	4.2e-05	4.19226
C1S	0.605851	15.4058	4.73877	3.14e-06	4.24e-05	4.18096
RASSF8	-0.653783	6.98043	-4.73779	3.16e-06	4.26e-05	4.1767
ECM1	-0.722234	7.12663	-4.73617	3.18e-06	4.29e-05	4.16969
SLIT1	-0.606355	2.35173	-4.73544	3.19e-06	4.3e-05	4.16649
FAM72B	-0.655327	6.18833	-4.73488	3.2e-06	4.3e-05	4.16406
PDE1A	-0.923502	4.57622	-4.73189	3.25e-06	4.34e-05	4.15108
ZNF761	-0.60485	7.46063	-4.73162	3.25e-06	4.35e-05	4.14991
FAM46B	-0.7314	3.29689	-4.7312	3.26e-06	4.35e-05	4.14807
C1orf106	-1.45362	6.67127	-4.73072	3.26e-06	4.36e-05	4.14601
FAM129B	-0.588931	10.1787	-4.73023	3.27e-06	4.36e-05	4.14388
TNIK	-0.933029	5.73925	-4.72985	3.28e-06	4.36e-05	4.14221
SEMA3A	-0.938188	3.27435	-4.72504	3.35e-06	4.45e-05	4.12133
SEL1L3	-0.956829	8.72847	-4.72493	3.35e-06	4.45e-05	4.12089
ETNK2	0.924433	11.3723	4.7245	3.36e-06	4.46e-05	4.11899
KIF20A	-0.837472	7.43017	-4.7239	3.37e-06	4.46e-05	4.11639
SSC5D	-0.931707	5.07974	-4.72193	3.4e-06	4.5e-05	4.10784
EFEMP2	-0.646524	7.92101	-4.71891	3.45e-06	4.55e-05	4.09479
TFAP2E	-0.668229	2.61683	-4.71843	3.45e-06	4.56e-05	4.09268
BAI1	-0.879862	2.41487	-4.71624	3.49e-06	4.59e-05	4.08321
MEX3A	-0.659684	6.89418	-4.71432	3.52e-06	4.62e-05	4.0749
NEK11	-0.647517	4.35334	-4.7135	3.53e-06	4.63e-05	4.07135
PPAPDC1A	-0.928781	1.64213	-4.7125	3.55e-06	4.64e-05	4.06701
NCCRP1	-0.749089	1.69588	-4.71179	3.56e-06	4.65e-05	4.06394
FOXC1	-0.792009	5.91233	-4.70906	3.61e-06	4.7e-05	4.05214
TGFB2	-0.858384	6.38836	-4.70875	3.61e-06	4.71e-05	4.05081
PCDHA12	-1.16272	1.81968	-4.70758	3.63e-06	4.73e-05	4.04574
OTC	1.41369	10.2366	4.70738	3.64e-06	4.73e-05	4.04486
GJC1	-0.599141	6.50009	-4.70538	3.67e-06	4.76e-05	4.03623
SUSD5	-0.938969	2.9398	-4.70267	3.72e-06	4.82e-05	4.02451
ZNF426	-0.750934	4.51605	-4.7014	3.74e-06	4.84e-05	4.01905
EPHA5	-0.617624	0.496888	-4.70057	3.75e-06	4.86e-05	4.01543
SIRPB1	-0.632005	5.97193	-4.69921	3.77e-06	4.89e-05	4.00957
AMBP	0.789722	16.9244	4.69902	3.78e-06	4.89e-05	4.00875
MYOZ1	-0.639903	1.84225	-4.69887	3.78e-06	4.89e-05	4.00811
FOXD1	-0.676345	1.12484	-4.69851	3.79e-06	4.89e-05	4.00657
ZDHHC2	-0.697107	6.91709	-4.6934	3.88e-06	4.98e-05	3.9845
RHOV	-1.12561	2.61199	-4.69335	3.88e-06	4.98e-05	3.98431
TMEM119	-1.04318	5.51043	-4.69248	3.89e-06	4.99e-05	3.98054
C12orf56	-1.10115	1.34841	-4.69052	3.93e-06	5.04e-05	3.9721
HES4	-0.717739	5.35674	-4.68797	3.98e-06	5.09e-05	3.96111
GCAT	0.677239	9.91006	4.68662	4e-06	5.11e-05	3.95527
PCDH19	-0.647914	2.01216	-4.6858	4.01e-06	5.13e-05	3.95174
ANLN	-0.805712	7.5898	-4.68526	4.02e-06	5.13e-05	3.94945
EGR2	-0.8284	5.32622	-4.68477	4.03e-06	5.14e-05	3.94734
SORCS1	-0.940174	1.20885	-4.68426	4.04e-06	5.15e-05	3.94513
ZNF804A	-0.79829	2.03219	-4.68399	4.05e-06	5.15e-05	3.94395
TRNP1	-1.15777	7.65061	-4.68324	4.06e-06	5.17e-05	3.94072
FBXO41	-0.789365	4.86378	-4.68303	4.07e-06	5.17e-05	3.93984
PAM	-0.621276	8.73043	-4.6796	4.13e-06	5.24e-05	3.92508
CAPG	-0.836691	8.92467	-4.67877	4.15e-06	5.25e-05	3.9215
ZNF334	-0.925095	4.01259	-4.67792	4.16e-06	5.27e-05	3.91786
PCDHGB5	-1.13323	4.57412	-4.67753	4.17e-06	5.27e-05	3.91619
TPPP3	-0.682249	6.67916	-4.67496	4.22e-06	5.32e-05	3.90514
ZNF667	-0.921603	3.27677	-4.67444	4.23e-06	5.32e-05	3.90292
TAF4B	-0.774278	3.25608	-4.6729	4.26e-06	5.35e-05	3.89628
INTU	-0.650074	4.33692	-4.67254	4.27e-06	5.36e-05	3.89472
SPOCD1	-0.837587	2.97017	-4.67185	4.28e-06	5.37e-05	3.89175
ANXA3	-1.06457	3.81092	-4.66981	4.32e-06	5.41e-05	3.88303
CFTR	-1.57567	2.97573	-4.66941	4.33e-06	5.42e-05	3.88129
FIGN	-0.768099	5.02409	-4.66912	4.33e-06	5.42e-05	3.88005
HPSE	-0.776744	4.00398	-4.66836	4.35e-06	5.44e-05	3.87681
CENPE	-0.735557	6.4881	-4.66793	4.36e-06	5.44e-05	3.87495
TOP2A	-0.822728	9.51213	-4.66637	4.39e-06	5.47e-05	3.86827
COL28A1	-0.89816	1.32945	-4.66397	4.44e-06	5.52e-05	3.85793
DEPDC1B	-0.944149	6.22847	-4.6634	4.45e-06	5.53e-05	3.85552
BEX2	-1.56986	5.27813	-4.6627	4.46e-06	5.54e-05	3.85251
HSPB7	-0.898874	3.66337	-4.66255	4.47e-06	5.54e-05	3.85185
KIAA1614	-0.69394	4.44758	-4.66242	4.47e-06	5.54e-05	3.8513
LYPD5	-0.690988	3.57542	-4.66177	4.48e-06	5.56e-05	3.84852
CDH11	-0.989628	6.07908	-4.66159	4.49e-06	5.56e-05	3.84777
ITGA2	-0.865916	6.8651	-4.66152	4.49e-06	5.56e-05	3.84745
ROR2	-1.01357	4.48331	-4.66049	4.51e-06	5.58e-05	3.84302
MYBL2	-1.00704	8.14029	-4.65956	4.53e-06	5.6e-05	3.83907
MAGED4	-1.42226	4.33977	-4.65934	4.53e-06	5.6e-05	3.83811
DMKN	-1.74486	4.17049	-4.65904	4.54e-06	5.61e-05	3.83684
PSAPL1	-0.853971	1.12282	-4.6579	4.56e-06	5.63e-05	3.83195
GRAMD1B	-1.23384	4.54893	-4.65666	4.59e-06	5.65e-05	3.82664
SLC7A1	-0.908676	7.06401	-4.65665	4.59e-06	5.65e-05	3.82658
ZNF488	-0.604026	1.26764	-4.65636	4.59e-06	5.65e-05	3.82535
PMP22	-0.610112	7.82354	-4.65605	4.6e-06	5.66e-05	3.824
RTP3	1.39825	8.35519	4.65568	4.61e-06	5.66e-05	3.82242
SYBU	0.748247	9.91017	4.65489	4.63e-06	5.68e-05	3.81907
ZNF257	-0.936035	3.07075	-4.65464	4.63e-06	5.68e-05	3.818
DNAH10	-0.658576	2.82196	-4.65419	4.64e-06	5.69e-05	3.81605
RGS1	-0.986331	7.78709	-4.65357	4.65e-06	5.7e-05	3.81338
ZNF883	-1.0149	3.483	-4.65222	4.68e-06	5.72e-05	3.80761
OSBPL5	-0.622608	6.47161	-4.65182	4.69e-06	5.72e-05	3.8059
PI3	-1.37818	3.54205	-4.65164	4.69e-06	5.72e-05	3.80515
SH3BP1	-0.72771	7.04666	-4.64888	4.75e-06	5.79e-05	3.79333
TBX1	-0.877761	2.08032	-4.64874	4.76e-06	5.79e-05	3.79274
UNC13A	-0.993575	2.81386	-4.64639	4.81e-06	5.84e-05	3.78267
PDZRN3	-1.01788	3.90127	-4.64612	4.81e-06	5.84e-05	3.78154
EVC	-1.25039	6.66069	-4.64548	4.83e-06	5.85e-05	3.77882
DHDH	-0.81911	2.39441	-4.64474	4.84e-06	5.87e-05	3.77562
TMEM136	-0.62141	5.87372	-4.64388	4.86e-06	5.89e-05	3.77194
SRC	-0.715254	9.16562	-4.64381	4.87e-06	5.89e-05	3.77167
TUSC3	-1.11652	6.01481	-4.64352	4.87e-06	5.89e-05	3.77043
FSTL1	-0.630164	10.1525	-4.64148	4.92e-06	5.94e-05	3.76173
CCDC88C	-0.615429	7.19602	-4.64044	4.94e-06	5.96e-05	3.75728
BANK1	-0.947071	2.4955	-4.64038	4.94e-06	5.96e-05	3.75701
GAMT	0.620232	12.7406	4.63985	4.95e-06	5.97e-05	3.75476
IL2RG	-0.821318	8.14746	-4.63937	4.96e-06	5.98e-05	3.75271
IGSF3	-0.966971	7.75801	-4.63855	4.98e-06	5.99e-05	3.74922
RBP5	0.891757	10.5814	4.63652	5.03e-06	6.04e-05	3.74054
ZNF829	-0.648747	2.1966	-4.6348	5.07e-06	6.08e-05	3.7332
CYSLTR2	-0.746528	2.5015	-4.63471	5.07e-06	6.08e-05	3.73282
FAM72A	-0.766903	3.50648	-4.62898	5.2e-06	6.21e-05	3.70841
CYS1	-1.16567	3.56271	-4.62713	5.25e-06	6.25e-05	3.70052
ANK3	-0.968666	6.24219	-4.62681	5.26e-06	6.25e-05	3.69916
GUSBP3	-0.586916	5.31911	-4.62564	5.28e-06	6.28e-05	3.69418
B4GALNT3	-1.00291	2.76421	-4.62535	5.29e-06	6.29e-05	3.69293
SLC26A9	-0.932113	1.87029	-4.62508	5.3e-06	6.29e-05	3.69178
OSBP2	-0.804732	5.93977	-4.62417	5.32e-06	6.31e-05	3.68793
OSBPL10	-0.723569	5.81816	-4.62086	5.4e-06	6.39e-05	3.67384
ZNF501	-0.624731	4.53991	-4.61932	5.44e-06	6.43e-05	3.6673
SPATA6	-0.78212	3.20666	-4.61902	5.45e-06	6.44e-05	3.666
SLC13A5	1.37588	11.5176	4.61861	5.46e-06	6.45e-05	3.66426
EPS8L1	-1.10483	4.1668	-4.61845	5.46e-06	6.45e-05	3.6636
LHX4	-0.671857	2.46617	-4.6183	5.46e-06	6.45e-05	3.66294
ARNT2	-1.27312	5.08519	-4.61763	5.48e-06	6.46e-05	3.6601
PRSS23	-0.611979	9.07746	-4.61604	5.52e-06	6.51e-05	3.65335
CDKN1C	-0.875525	6.35236	-4.61329	5.59e-06	6.57e-05	3.64167
TMEM59L	-0.665435	1.70193	-4.61204	5.62e-06	6.61e-05	3.63633
RAB11FIP1	-0.594904	9.59499	-4.60951	5.69e-06	6.67e-05	3.62561
DPYSL4	-0.975436	2.74677	-4.6095	5.69e-06	6.67e-05	3.62556
UCA1	-1.15968	2.04196	-4.60721	5.75e-06	6.73e-05	3.61584
C15orf43	0.88854	1.61954	4.60625	5.77e-06	6.74e-05	3.61179
TWIST1	-0.755138	2.34527	-4.60455	5.81e-06	6.78e-05	3.60459
FAM83E	-0.607874	0.895187	-4.6034	5.85e-06	6.81e-05	3.59968
SLC4A3	-1.17512	3.21156	-4.60337	5.85e-06	6.81e-05	3.59958
PPP2R2C	-1.57269	3.22896	-4.60197	5.88e-06	6.84e-05	3.59363
CIT	-0.606478	7.14305	-4.60043	5.92e-06	6.88e-05	3.5871
BDNF	-0.654328	2.14501	-4.60012	5.93e-06	6.88e-05	3.58579
SHF	0.674636	8.68164	4.59842	5.98e-06	6.93e-05	3.57858
FANCD2	-0.654288	7.04798	-4.59816	5.99e-06	6.93e-05	3.57749
GADD45G	0.77084	10.0704	4.59768	6e-06	6.94e-05	3.57545
C17orf76	-0.607952	3.75879	-4.59396	6.1e-06	7.04e-05	3.55971
LGI2	-0.794437	4.58372	-4.59171	6.16e-06	7.1e-05	3.55018
C6orf223	-1.51418	3.35755	-4.59127	6.17e-06	7.1e-05	3.54831
GPM6B	-0.588619	2.7245	-4.58913	6.23e-06	7.16e-05	3.53929
STMN2	-1.46922	3.22813	-4.58903	6.24e-06	7.16e-05	3.53888
SLC5A1	-1.22608	2.28398	-4.5873	6.29e-06	7.21e-05	3.53154
SLC25A15	0.664447	11.0794	4.5871	6.29e-06	7.21e-05	3.53069
SLC27A2	0.896545	11.3908	4.58543	6.34e-06	7.26e-05	3.52363
ZNF682	-0.812829	5.33461	-4.58521	6.35e-06	7.26e-05	3.52272
TXLNB	-0.80186	3.54156	-4.58511	6.35e-06	7.26e-05	3.52231
PLEKHB1	-1.27857	4.65986	-4.58387	6.38e-06	7.29e-05	3.51704
KCNE4	-0.833205	5.93994	-4.58309	6.41e-06	7.32e-05	3.51378
ATP6V0D2	-1.00094	3.20098	-4.58168	6.45e-06	7.35e-05	3.50779
RAMP1	0.965643	10.6424	4.58084	6.47e-06	7.38e-05	3.50425
CDO1	1.01988	11.5922	4.57944	6.51e-06	7.42e-05	3.49836
CENPA	-0.814327	5.66461	-4.57828	6.55e-06	7.45e-05	3.49346
COL14A1	-1.0806	7.92179	-4.57699	6.59e-06	7.49e-05	3.488
NBPF15	-0.758299	7.04375	-4.5768	6.59e-06	7.49e-05	3.48722
PAK7	-0.619429	0.659971	-4.57613	6.61e-06	7.5e-05	3.4844
MXRA5	-0.909972	6.64885	-4.5758	6.62e-06	7.5e-05	3.48299
POLQ	-0.748642	5.4983	-4.57353	6.69e-06	7.57e-05	3.47344
CYBA	-0.783644	9.67104	-4.57255	6.72e-06	7.59e-05	3.46931
C1orf105	0.685517	2.6538	4.57041	6.78e-06	7.64e-05	3.46028
KIT	-0.695492	4.9768	-4.56995	6.8e-06	7.64e-05	3.45834
MCM10	-0.788361	5.84942	-4.56958	6.81e-06	7.65e-05	3.45678
SPEG	-0.96239	3.08331	-4.56904	6.83e-06	7.67e-05	3.45452
BUB1	-0.798973	6.95075	-4.56779	6.86e-06	7.7e-05	3.44925
NEFH	-0.748213	3.29383	-4.56693	6.89e-06	7.72e-05	3.44561
B3GNT8	-0.72626	4.13501	-4.56554	6.93e-06	7.76e-05	3.43976
DACH1	-0.674717	2.90248	-4.56539	6.94e-06	7.76e-05	3.43913
AGR2	-1.75893	3.00159	-4.56479	6.96e-06	7.77e-05	3.43662
SULT2A1	1.31427	12.7154	4.56418	6.98e-06	7.79e-05	3.43407
RAP1GAP	-0.76054	9.63262	-4.56397	6.98e-06	7.79e-05	3.43316
TM7SF2	0.692267	11.8127	4.56383	6.99e-06	7.79e-05	3.43258
NXPH4	-1.12731	5.12594	-4.56316	7.01e-06	7.81e-05	3.42978
HDAC9	-0.636995	4.43769	-4.56275	7.02e-06	7.82e-05	3.42803
RIBC2	-0.939039	3.46196	-4.55907	7.14e-06	7.94e-05	3.41255
C6orf168	-0.862608	1.64121	-4.5585	7.16e-06	7.96e-05	3.41016
BCAS1	-1.2727	4.31101	-4.55827	7.16e-06	7.96e-05	3.4092
EPHA3	-0.996913	5.733	-4.55818	7.17e-06	7.96e-05	3.40881
JPH1	-1.12559	3.71772	-4.55764	7.18e-06	7.98e-05	3.40654
FOXS1	-0.747073	5.40614	-4.55659	7.22e-06	8.01e-05	3.40214
NCF2	-0.724075	7.40605	-4.55581	7.24e-06	8.02e-05	3.39886
ITGA9	-0.804913	5.51124	-4.55434	7.29e-06	8.07e-05	3.39269
S100A6	-0.814228	10.1473	-4.55412	7.3e-06	8.07e-05	3.39175
KCNQ1	-0.681118	6.57291	-4.55317	7.33e-06	8.1e-05	3.3878
CHAF1B	-0.75233	6.39813	-4.55111	7.4e-06	8.16e-05	3.37912
B4GALNT4	-1.3845	2.58905	-4.55052	7.42e-06	8.17e-05	3.37664
C15orf42	-0.770551	5.41951	-4.55012	7.43e-06	8.18e-05	3.37499
DLGAP1	-0.648973	1.12591	-4.55006	7.43e-06	8.18e-05	3.37472
ZNF492	-0.810537	1.54692	-4.54768	7.51e-06	8.25e-05	3.36473
TSKU	0.861194	11.9841	4.5432	7.66e-06	8.38e-05	3.34594
LIF	-1.05431	5.88046	-4.54266	7.68e-06	8.39e-05	3.34368
ARHGEF19	-0.73254	5.79458	-4.54226	7.7e-06	8.4e-05	3.34204
ADAMTS2	-1.01255	5.79573	-4.54116	7.74e-06	8.43e-05	3.3374
CYTSB	-0.789771	6.39409	-4.54058	7.76e-06	8.44e-05	3.33499
BARX2	-0.662941	1.03925	-4.5393	7.8e-06	8.48e-05	3.32965
FBN1	-0.745228	8.80602	-4.53836	7.83e-06	8.51e-05	3.32569
GRIA2	-0.682483	0.659798	-4.53733	7.87e-06	8.53e-05	3.32136
BVES	-0.62353	3.42161	-4.53693	7.88e-06	8.54e-05	3.31971
FAT2	-0.61015	2.16012	-4.53626	7.91e-06	8.56e-05	3.31689
NLGN1	-0.684903	0.999683	-4.53552	7.93e-06	8.58e-05	3.31379
COL4A6	-0.967504	2.11052	-4.53542	7.94e-06	8.58e-05	3.31338
FRMD6	-0.599098	7.62265	-4.53492	7.95e-06	8.59e-05	3.31128
KIAA2022	-0.685539	1.06006	-4.53389	7.99e-06	8.61e-05	3.307
C9orf140	-0.812208	5.707	-4.53345	8.01e-06	8.62e-05	3.30514
EPHX4	-0.625407	2.1272	-4.53156	8.07e-06	8.69e-05	3.29725
FOLR1	-1.17173	2.65372	-4.53112	8.09e-06	8.7e-05	3.29542
LOC728819	-0.650092	1.62003	-4.53092	8.1e-06	8.7e-05	3.29458
CYBRD1	-0.697785	8.65473	-4.53048	8.11e-06	8.71e-05	3.29274
EPCAM	-1.95548	5.84303	-4.52919	8.16e-06	8.76e-05	3.28734
RASEF	-1.28796	3.71902	-4.52709	8.24e-06	8.83e-05	3.27856
FOXF1	-0.709699	4.91176	-4.52695	8.24e-06	8.83e-05	3.27797
ZNF625	-0.666628	2.84902	-4.52494	8.32e-06	8.89e-05	3.26958
CDCA7	-1.15805	4.8404	-4.52387	8.36e-06	8.92e-05	3.26513
F12	1.0373	13.0407	4.52366	8.36e-06	8.92e-05	3.26425
GLYAT	1.69252	9.00939	4.52162	8.44e-06	8.99e-05	3.25572
IGLON5	-0.913638	3.19493	-4.52147	8.45e-06	8.99e-05	3.25512
C6orf170	-0.615904	3.61839	-4.52137	8.45e-06	8.99e-05	3.25469
TPRG1	0.789837	4.81438	4.521	8.46e-06	9e-05	3.25313
CTSE	-1.2213	2.36452	-4.51892	8.54e-06	9.08e-05	3.24445
TRIM17	-0.970012	2.03573	-4.51668	8.63e-06	9.15e-05	3.23514
MTTP	1.06457	11.4279	4.51595	8.66e-06	9.17e-05	3.23209
TSPYL3	-0.592161	1.57902	-4.51342	8.75e-06	9.27e-05	3.22154
ADH1A	1.10264	12.8229	4.51306	8.77e-06	9.28e-05	3.22002
CYP2S1	-0.885719	5.15101	-4.50993	8.89e-06	9.39e-05	3.20701
SH2D5	-0.717528	1.84009	-4.50883	8.94e-06	9.43e-05	3.20241
ANK2	-0.760834	5.28363	-4.50769	8.98e-06	9.45e-05	3.19767
LRRC4C	-0.808638	2.39758	-4.5066	9.02e-06	9.48e-05	3.19316
KIAA0802	-0.891862	6.11683	-4.50464	9.1e-06	9.56e-05	3.185
EMILIN1	-0.889566	8.61844	-4.50462	9.1e-06	9.56e-05	3.18492
EFNB3	-0.754802	3.337	-4.49593	9.46e-06	9.89e-05	3.14882
AP3B2	-0.703514	1.01867	-4.49489	9.51e-06	9.93e-05	3.14448
RUNDC3B	0.800466	6.95023	4.49276	9.6e-06	0.000100093	3.13563
C10orf35	-0.909048	6.07856	-4.49226	9.62e-06	0.00010026	3.13357
PDE6B	-0.746228	3.54957	-4.49133	9.66e-06	0.000100624	3.1297
LOC100270710	-0.687978	5.63317	-4.49023	9.71e-06	0.000100957	3.12515
TLR5	-0.647949	5.98816	-4.48932	9.74e-06	0.000101157	3.12136
SLC38A1	-0.918877	9.14386	-4.48873	9.77e-06	0.000101365	3.11893
PLXNC1	-1.17352	5.81317	-4.48862	9.78e-06	0.000101365	3.11846
UGT2B10	1.18945	11.472	4.48822	9.79e-06	0.00010144	3.1168
GABRA3	-1.00258	1.27559	-4.48798	9.8e-06	0.000101494	3.11582
BARD1	-0.857626	3.59689	-4.48751	9.82e-06	0.000101546	3.11389
G6PD	-0.700521	9.34931	-4.48511	9.93e-06	0.000102421	3.10393
TTYH1	-1.15649	3.02945	-4.48469	9.95e-06	0.000102558	3.1022
NDN	-0.802656	6.7396	-4.48452	9.95e-06	0.000102585	3.10147
GALNT7	-0.720551	5.56452	-4.48333	1e-05	0.000103066	3.09656
KCNS1	-0.805996	1.42914	-4.48323	1e-05	0.000103066	3.09613
FAM182B	-0.64045	3.40712	-4.48161	1.01e-05	0.000103622	3.08943
CSDAP1	-0.613883	2.5879	-4.48091	1.01e-05	0.000103858	3.08655
SLC24A5	-0.710136	1.47755	-4.48019	1.01e-05	0.000104086	3.08356
KIF11	-0.586861	7.35954	-4.47981	1.02e-05	0.000104209	3.08198
RFTN2	-0.62131	4.95631	-4.47884	1.02e-05	0.000104493	3.07799
ARID3A	-0.815154	6.41801	-4.47873	1.02e-05	0.000104493	3.07752
LHFPL2	-0.611384	7.91424	-4.47857	1.02e-05	0.000104515	3.07684
ACE	-0.602204	7.34144	-4.47669	1.03e-05	0.000105332	3.06908
RNF150	-0.746416	1.91202	-4.47486	1.04e-05	0.000106025	3.06152
ZFP37	-0.710915	4.11271	-4.47466	1.04e-05	0.000106067	3.06067
SFRP5	-1.604	3.02135	-4.47433	1.04e-05	0.000106167	3.05932
C10orf91	-0.737268	0.864928	-4.47323	1.05e-05	0.000106575	3.05477
DZIP1	-0.796141	5.29934	-4.47278	1.05e-05	0.000106677	3.05293
A1BG	1.05734	14.5132	4.47258	1.05e-05	0.000106718	3.0521
RAB27B	-0.856388	2.14213	-4.47144	1.05e-05	0.000107151	3.04736
KIF26B	-0.987111	4.20242	-4.47115	1.06e-05	0.000107234	3.04616
NPNT	-0.908873	7.36813	-4.47022	1.06e-05	0.000107619	3.04233
CD80	-0.675603	2.93614	-4.46896	1.07e-05	0.000108014	3.03715
TCEAL8	-0.727636	9.0838	-4.4687	1.07e-05	0.000108014	3.03607
TMEM195	0.71566	9.89401	4.46832	1.07e-05	0.000108121	3.03448
DLX3	-0.689115	0.920519	-4.46669	1.08e-05	0.000108693	3.02775
RIF1	-0.587197	7.81787	-4.46662	1.08e-05	0.000108693	3.02745
KLF4	-0.714662	7.45291	-4.46648	1.08e-05	0.000108693	3.0269
SCTR	-1.23756	3.06412	-4.46466	1.09e-05	0.000109363	3.01939
C1QTNF2	-0.735586	3.30317	-4.46463	1.09e-05	0.000109363	3.01927
C6orf132	-1.03292	2.57037	-4.46412	1.09e-05	0.000109554	3.01717
FAM176A	0.74433	9.90977	4.46374	1.09e-05	0.000109685	3.01558
TFR2	0.797121	13.7806	4.46231	1.1e-05	0.000110159	3.00967
FAM72D	-0.714873	5.11945	-4.4619	1.1e-05	0.000110299	3.00802
RUNX2	-0.706372	4.26458	-4.45996	1.11e-05	0.000111139	2.99999
GLT25D2	-0.776053	3.42415	-4.45854	1.12e-05	0.000111735	2.99415
KCNMB4	-0.660499	4.61568	-4.45847	1.12e-05	0.000111735	2.99387
RENBP	-0.828138	7.20075	-4.4549	1.13e-05	0.00011319	2.97916
LRRC7	-0.812628	1.45986	-4.45448	1.14e-05	0.000113343	2.97743
ABCB4	0.998345	10.9286	4.45348	1.14e-05	0.000113733	2.97329
TRPA1	-0.692475	1.25334	-4.45307	1.14e-05	0.000113882	2.9716
CLDN14	0.726477	8.70723	4.45048	1.16e-05	0.000114887	2.96094
CTXN1	-0.77449	3.28297	-4.45039	1.16e-05	0.000114887	2.9606
LTBP1	-0.742391	8.54369	-4.44966	1.16e-05	0.000115203	2.95757
RGS13	-0.746381	1.19597	-4.44393	1.19e-05	0.000117735	2.93402
RNF39	-0.709253	2.62441	-4.44308	1.2e-05	0.000118059	2.93052
KLHL30	-0.792151	2.87706	-4.44205	1.2e-05	0.000118416	2.92632
GYS2	1.41145	8.58516	4.44137	1.2e-05	0.000118712	2.92349
C20orf177	-0.741029	5.35738	-4.44126	1.2e-05	0.000118712	2.92306
NCRNA00086	-0.627823	2.4364	-4.43972	1.21e-05	0.00011946	2.91674
UNC5C	-0.629952	1.81579	-4.43953	1.21e-05	0.0001195	2.91596
KITLG	-0.608129	7.23957	-4.43849	1.22e-05	0.00011989	2.91168
MST1R	-1.02549	4.18173	-4.43845	1.22e-05	0.00011989	2.91154
CADM2	-0.908138	1.56069	-4.43685	1.23e-05	0.000120521	2.90496
GABRB3	-1.50603	3.21458	-4.43681	1.23e-05	0.000120521	2.9048
UPK1B	-0.612113	0.710749	-4.43661	1.23e-05	0.000120558	2.90397
REN	1.14579	3.77669	4.43595	1.23e-05	0.000120682	2.90126
A4GNT	-0.837063	1.07922	-4.43562	1.24e-05	0.000120796	2.89993
C12orf36	-0.849623	1.0683	-4.43511	1.24e-05	0.000121008	2.89783
CDCA2	-0.754478	5.29081	-4.43482	1.24e-05	0.000121103	2.89664
CDC6	-0.690076	7.9072	-4.43321	1.25e-05	0.000121788	2.89
PCDH9	-0.892776	3.23527	-4.43293	1.25e-05	0.000121789	2.88888
ADRB2	0.79747	6.81017	4.43208	1.25e-05	0.000122091	2.8854
DLG3	-0.84504	6.5232	-4.43181	1.26e-05	0.00012218	2.88427
EMR2	-0.619859	5.48473	-4.43047	1.26e-05	0.000122836	2.87881
LOC388692	-0.599038	6.59228	-4.42936	1.27e-05	0.000123377	2.87425
KIF4A	-0.792954	7.52637	-4.42763	1.28e-05	0.000124138	2.86715
MMP12	-1.22997	2.9081	-4.42653	1.29e-05	0.000124553	2.86267
PCSK1N	-1.43218	3.02035	-4.4261	1.29e-05	0.000124727	2.86091
TTC39A	-1.0339	6.93075	-4.42569	1.29e-05	0.000124895	2.85921
ITGA4	-0.646626	6.4787	-4.42167	1.31e-05	0.000126808	2.84275
LDLRAD3	-0.733093	5.00066	-4.42131	1.32e-05	0.000126895	2.84129
GPR1	-0.717093	1.47464	-4.42119	1.32e-05	0.000126895	2.84079
SLC6A10P	-0.743679	1.5072	-4.41891	1.33e-05	0.000127978	2.83147
C6	1.06406	11.8368	4.41796	1.33e-05	0.000128404	2.82759
TTK	-0.836174	6.24493	-4.41793	1.33e-05	0.000128404	2.82746
FAM101A	-1.12724	3.16401	-4.4175	1.34e-05	0.000128522	2.82571
EPHA6	-0.732918	0.740288	-4.41729	1.34e-05	0.000128574	2.82487
CCL26	-0.832133	1.80383	-4.41598	1.35e-05	0.000129175	2.81952
LPPR4	-0.830992	3.02591	-4.4159	1.35e-05	0.000129175	2.81918
SEMA4D	-0.603453	7.03827	-4.41341	1.36e-05	0.000130276	2.80902
C5orf13	-0.598786	9.78847	-4.41176	1.37e-05	0.000130968	2.80228
EHHADH	0.742302	12.0317	4.41165	1.37e-05	0.000130971	2.80181
RAB3IL1	-0.664107	7.35161	-4.41152	1.37e-05	0.000130971	2.80128
LAMA1	-1.02798	2.27222	-4.41078	1.38e-05	0.000131217	2.79828
COMP	-1.36243	3.31902	-4.40914	1.39e-05	0.000131972	2.79158
CST2	-0.85916	1.82294	-4.40857	1.39e-05	0.000132166	2.78926
SFRS13B	-0.743749	4.06937	-4.40672	1.4e-05	0.000132995	2.78171
SELENBP1	0.644031	12.3115	4.40645	1.4e-05	0.000133089	2.78061
C15orf27	-0.816223	3.87343	-4.40399	1.42e-05	0.000134274	2.77056
METRNL	-0.686291	7.49049	-4.39913	1.45e-05	0.000136828	2.75076
UBXN10	1.12702	6.66305	4.39859	1.45e-05	0.000137018	2.74859
PCDHGA5	-0.703408	2.64029	-4.39796	1.46e-05	0.000137334	2.746
ID4	-0.814453	5.4064	-4.39763	1.46e-05	0.000137464	2.74467
AREG	-0.963094	3.04539	-4.39607	1.47e-05	0.000138272	2.73832
TNFSF9	-0.839102	3.39305	-4.39477	1.48e-05	0.000138851	2.73304
CD300LB	-0.770586	3.46562	-4.39457	1.48e-05	0.000138851	2.73222
C17orf69	-0.683051	3.71841	-4.3944	1.48e-05	0.000138891	2.73151
PTGIS	-1.10764	5.67458	-4.39392	1.48e-05	0.000139065	2.72957
CCR8	-0.588515	1.29651	-4.39142	1.5e-05	0.000140242	2.71941
MFI2	-1.07336	5.42703	-4.38945	1.51e-05	0.000141256	2.71138
SIX2	-1.00312	2.59977	-4.38885	1.52e-05	0.000141427	2.70894
PROM2	-0.956244	2.58697	-4.38266	1.56e-05	0.000144743	2.68383
PRDM6	-0.607491	2.65885	-4.38135	1.57e-05	0.000145439	2.67848
ISLR	-1.24065	6.56101	-4.38111	1.57e-05	0.00014552	2.67753
ATP10A	-0.86802	5.14023	-4.37761	1.59e-05	0.000147547	2.66332
UBASH3B	-0.656513	5.77409	-4.37732	1.59e-05	0.000147598	2.66214
ZNF853	-0.686578	4.75035	-4.375	1.61e-05	0.000148881	2.65276
GPR160	-0.656384	6.16167	-4.37488	1.61e-05	0.000148894	2.65225
GRM3	-0.633853	0.792565	-4.37226	1.63e-05	0.000150389	2.64163
AJAP1	-0.697925	1.46905	-4.37004	1.64e-05	0.000151581	2.63265
CILP2	-0.917811	3.3089	-4.37001	1.64e-05	0.000151581	2.63254
FEZ1	-0.591679	6.29539	-4.36945	1.65e-05	0.000151872	2.63026
C19orf21	-1.57329	3.68311	-4.36936	1.65e-05	0.000151872	2.6299
TUB	-1.07409	4.8236	-4.36921	1.65e-05	0.000151873	2.6293
C8orf31	-0.689197	1.81476	-4.36914	1.65e-05	0.000151873	2.62903
SERPINI1	-0.629878	6.72288	-4.368	1.66e-05	0.000152488	2.6244
ENPP7	1.10845	8.03634	4.36722	1.66e-05	0.000152755	2.62126
ZNF471	-0.911146	4.31254	-4.36717	1.67e-05	0.000152755	2.62105
NTRK2	-1.10696	3.83608	-4.36592	1.67e-05	0.000153375	2.61599
FAM178B	-1.16096	1.68513	-4.36493	1.68e-05	0.000153895	2.61198
GPR20	-0.60603	1.35542	-4.36354	1.69e-05	0.000154393	2.60638
HSN2	-0.598634	2.51207	-4.36342	1.69e-05	0.000154393	2.60587
MOXD1	-1.12302	5.22277	-4.36289	1.7e-05	0.000154619	2.60376
GLYATL1	1.08568	10.1156	4.36233	1.7e-05	0.000154928	2.60147
KLHDC8A	-0.847899	2.04922	-4.36178	1.7e-05	0.000155156	2.59925
SNCA	-0.705406	2.65692	-4.36117	1.71e-05	0.000155492	2.59681
CLEC7A	-0.671838	5.47294	-4.36012	1.72e-05	0.00015606	2.59255
EREG	-1.06253	1.88703	-4.35775	1.73e-05	0.000157498	2.58296
LIPC	0.770712	10.8426	4.35504	1.75e-05	0.000159095	2.57205
TAT	1.53611	12.137	4.35467	1.76e-05	0.000159279	2.57055
PLD4	-0.848858	4.04568	-4.35423	1.76e-05	0.000159508	2.56878
HOXB13	-1.03356	1.41196	-4.35228	1.78e-05	0.00016059	2.5609
PTP4A3	-0.713463	8.58473	-4.34917	1.8e-05	0.000162339	2.54836
CRABP2	-0.816083	3.69922	-4.34914	1.8e-05	0.000162339	2.54825
RASL11B	-0.87885	2.61919	-4.34912	1.8e-05	0.000162339	2.54815
DOCK10	-0.686529	6.55187	-4.34854	1.8e-05	0.000162669	2.54584
ZNF773	-0.602805	5.57582	-4.34815	1.81e-05	0.000162877	2.54423
FMO3	1.04218	12.2938	4.34619	1.82e-05	0.000164068	2.53636
ZNF331	-0.879746	8.0447	-4.34615	1.82e-05	0.000164068	2.53617
LOC440905	-1.19189	2.34118	-4.34305	1.85e-05	0.00016598	2.52369
MMP1	-1.01265	3.76274	-4.34245	1.85e-05	0.000166333	2.52129
PTGDS	-1.63854	7.66409	-4.33952	1.88e-05	0.000168073	2.50949
C9orf125	-0.963487	6.30357	-4.33813	1.89e-05	0.000168862	2.50391
ATP1A3	-0.745407	2.09697	-4.33804	1.89e-05	0.000168862	2.50353
PON1	1.11204	12.0731	4.33802	1.89e-05	0.000168862	2.50346
FBN2	-0.649492	2.35594	-4.33654	1.9e-05	0.000169787	2.49753
NTS	-1.63435	3.35689	-4.33642	1.9e-05	0.000169804	2.49702
CLDN11	-0.878702	5.0736	-4.33542	1.91e-05	0.000170251	2.49302
ISL2	-0.864911	2.05081	-4.33493	1.91e-05	0.000170439	2.49104
CKAP2L	-0.746805	5.77957	-4.3334	1.93e-05	0.000171183	2.48491
NDRG4	-0.746463	4.40026	-4.3334	1.93e-05	0.000171183	2.4849
APOC2	0.851171	15.8131	4.33301	1.93e-05	0.000171397	2.48333
RDH5	0.688052	8.94403	4.3299	1.96e-05	0.000173324	2.47083
FOXJ1	-1.2461	3.23585	-4.32874	1.97e-05	0.000174035	2.46619
CPZ	-1.26983	3.77383	-4.32809	1.97e-05	0.000174372	2.46356
EN1	-0.660422	0.69219	-4.32761	1.98e-05	0.00017458	2.46165
MMP28	-0.805952	3.97147	-4.3276	1.98e-05	0.00017458	2.46162
C11orf92	-0.814083	5.12219	-4.32531	2e-05	0.000176003	2.45241
ORC1L	-0.671351	6.07844	-4.32477	2e-05	0.000176253	2.45026
ZNF280B	-0.722242	2.06801	-4.32439	2e-05	0.00017645	2.44874
NOD2	-0.624826	5.0564	-4.32166	2.03e-05	0.000178237	2.43777
NRXN3	-1.08365	4.57187	-4.32002	2.04e-05	0.000179178	2.43122
ZNF551	-0.623535	4.99242	-4.31932	2.05e-05	0.000179638	2.42843
CHRNA5	-0.720163	3.1572	-4.31886	2.05e-05	0.000179783	2.42657
CCDC163P	-0.676666	3.46052	-4.31883	2.05e-05	0.000179783	2.42645
NEURL	-0.935653	3.74441	-4.31792	2.06e-05	0.000180283	2.42281
CCDC109B	-0.749831	5.60452	-4.31698	2.07e-05	0.000180824	2.41902
IL8	-1.24751	6.67046	-4.31686	2.07e-05	0.000180836	2.41855
CD177	-0.800201	1.97366	-4.31523	2.08e-05	0.000181626	2.41205
NGFRAP1	-0.853426	10.2482	-4.31502	2.09e-05	0.00018163	2.41121
TEX15	-0.809794	0.908156	-4.31371	2.1e-05	0.000182497	2.40596
TCL6	-0.874223	1.68637	-4.31324	2.1e-05	0.000182683	2.40408
NEURL3	-0.968175	5.85689	-4.31317	2.1e-05	0.000182683	2.4038
RNASE2	-0.80698	2.3298	-4.31182	2.11e-05	0.0001835	2.39838
C13orf33	-0.802845	3.51245	-4.31175	2.11e-05	0.0001835	2.39811
CXCL3	-0.823295	2.71046	-4.31142	2.12e-05	0.000183553	2.3968
OSTalpha	1.16536	9.95141	4.31136	2.12e-05	0.000183553	2.39653
E2F2	-0.661776	5.66712	-4.31091	2.12e-05	0.000183748	2.39473
FGGY	0.863914	10.0221	4.31056	2.13e-05	0.000183858	2.39337
HSPA12A	-0.649753	5.89118	-4.31002	2.13e-05	0.000184207	2.3912
PKP3	-1.15638	2.69049	-4.30966	2.13e-05	0.00018441	2.38977
CPB2	0.718777	13.3632	4.30936	2.14e-05	0.000184523	2.38856
TNC	-0.891367	7.88089	-4.30841	2.15e-05	0.000185132	2.38476
GLP1R	-0.910552	1.21948	-4.30828	2.15e-05	0.000185132	2.38425
MUC6	-1.38368	3.34571	-4.30784	2.15e-05	0.000185377	2.38248
SLC7A7	-0.611195	7.42144	-4.30504	2.18e-05	0.000187294	2.37129
FBLN1	-0.932962	9.09761	-4.30457	2.18e-05	0.00018751	2.36941
GSTA1	1.32462	13.25	4.30113	2.21e-05	0.000189724	2.35567
AKR1D1	1.34169	9.21787	4.30085	2.22e-05	0.000189869	2.35456
LGALS3	-0.753351	9.8053	-4.30074	2.22e-05	0.000189875	2.35413
CYP2D6	1.06488	12.3555	4.29746	2.25e-05	0.000192231	2.34104
PRKG1	-0.706697	2.72089	-4.29536	2.27e-05	0.000193675	2.33268
C1orf65	-0.668598	0.970749	-4.29393	2.28e-05	0.000194659	2.32696
DOCK8	-0.677943	7.41219	-4.29124	2.31e-05	0.000196745	2.31624
C3orf14	-0.991711	4.5804	-4.29064	2.31e-05	0.000197165	2.31385
FAM81A	-0.739308	3.69882	-4.28958	2.33e-05	0.000197894	2.30962
CDH19	-0.947811	2.26392	-4.28821	2.34e-05	0.000198968	2.30418
AACSL	-0.699933	0.727349	-4.28809	2.34e-05	0.000198983	2.30371
PABPC5	-0.626241	2.07193	-4.28757	2.35e-05	0.000199065	2.30166
TLR7	-0.68172	4.38752	-4.2875	2.35e-05	0.000199065	2.30136
MNDA	-0.694447	5.50559	-4.2875	2.35e-05	0.000199065	2.30135
B3GNT3	-1.35329	6.66447	-4.2862	2.36e-05	0.000200068	2.29618
CACNA2D1	-0.666019	1.45331	-4.2851	2.37e-05	0.000200814	2.29182
POU2AF1	-0.966464	4.61012	-4.28495	2.37e-05	0.000200814	2.29123
CHRFAM7A	-0.746724	2.09562	-4.28403	2.38e-05	0.000201438	2.28755
PGF	-0.600379	7.18484	-4.28372	2.38e-05	0.00020145	2.28631
C20orf118	-0.770307	5.22715	-4.28247	2.4e-05	0.000202351	2.28137
PON3	0.678969	11.2799	4.2809	2.41e-05	0.00020337	2.27511
LOC400043	-0.855706	4.60369	-4.28033	2.42e-05	0.000203775	2.27287
OSMR	-0.860035	7.61487	-4.27926	2.43e-05	0.000204625	2.2686
MAP3K15	-0.794443	1.07476	-4.2781	2.44e-05	0.000205379	2.264
TYRP1	-0.935125	1.65282	-4.27741	2.45e-05	0.0002059	2.26124
PRRX1	-0.71014	5.3083	-4.27638	2.46e-05	0.000206635	2.25714
ANKS6	-0.964598	7.35643	-4.27564	2.47e-05	0.00020711	2.25422
GSPT2	-0.99473	6.41415	-4.27537	2.47e-05	0.000207258	2.25317
LRRK1	-0.617466	5.30945	-4.27431	2.48e-05	0.000207936	2.24895
PRTFDC1	-0.666203	5.3753	-4.27365	2.49e-05	0.000208261	2.24632
SGSM1	-0.817874	4.08	-4.27233	2.5e-05	0.000209264	2.24107
GJC2	-0.622382	3.62231	-4.27127	2.51e-05	0.000210086	2.23688
CSDA	-0.620659	8.96346	-4.27084	2.52e-05	0.000210326	2.23519
TMC7	-0.62476	5.32504	-4.27001	2.53e-05	0.000210987	2.23188
KLF15	0.647337	10.928	4.2697	2.53e-05	0.000211084	2.23067
LOC284441	-0.644361	4.80568	-4.26926	2.54e-05	0.000211303	2.22893
PNCK	-1.27787	2.06922	-4.26868	2.54e-05	0.000211569	2.2266
HAO1	0.946237	11.6092	4.26736	2.56e-05	0.000212474	2.22138
IL27	0.799473	6.15262	4.26727	2.56e-05	0.000212474	2.22104
SLMO1	-0.620853	2.82718	-4.26725	2.56e-05	0.000212474	2.22094
CR2	-0.912595	1.58395	-4.26653	2.57e-05	0.000212892	2.21808
CADM3	-0.918014	2.22418	-4.26443	2.59e-05	0.000214463	2.20976
FAM27A	-0.709709	2.11354	-4.26441	2.59e-05	0.000214463	2.20969
KCNH8	-0.83851	1.59023	-4.26399	2.59e-05	0.000214755	2.20804
HAPLN3	-0.738164	5.67037	-4.26133	2.62e-05	0.000216838	2.19751
RAD51AP1	-0.616166	6.23392	-4.25934	2.65e-05	0.000218316	2.18964
ZNF418	-0.721009	4.75401	-4.25872	2.65e-05	0.000218623	2.18718
PCDHGA12	-0.902353	3.35689	-4.2571	2.67e-05	0.00021995	2.18078
TMEM158	-0.738165	3.88055	-4.2563	2.68e-05	0.000220484	2.1776
THBS2	-1.12622	8.53718	-4.25586	2.68e-05	0.000220662	2.17585
PDGFRA	-1.24512	6.65709	-4.25407	2.71e-05	0.000221976	2.1688
MYO10	-0.670195	7.63793	-4.25351	2.71e-05	0.000222404	2.16658
IPW	-0.886217	7.25741	-4.25342	2.71e-05	0.000222404	2.16624
TMPRSS4	-0.72556	1.47369	-4.25318	2.72e-05	0.000222539	2.16529
CLDN2	1.28496	9.07098	4.25281	2.72e-05	0.000222799	2.16382
SYK	-0.598025	7.16643	-4.25241	2.72e-05	0.000223089	2.16223
SAMD12	-1.01326	4.83	-4.25074	2.74e-05	0.000224201	2.15565
HAS2	-0.936236	2.58562	-4.25066	2.74e-05	0.000224201	2.15531
PCDHGB7	-0.839672	3.74196	-4.24996	2.75e-05	0.000224684	2.15255
AZGP1	0.873359	13.8435	4.24473	2.81e-05	0.000228977	2.1319
USH1C	-1.74054	4.50138	-4.24456	2.82e-05	0.000229042	2.13126
C8G	0.695953	12.2032	4.24255	2.84e-05	0.000230444	2.1233
UHRF1	-0.725405	6.67677	-4.24128	2.86e-05	0.000231589	2.11831
MNX1	-0.989191	1.35323	-4.24098	2.86e-05	0.000231699	2.11712
DDR2	-0.763276	4.29732	-4.23985	2.87e-05	0.000232537	2.1127
FA2H	-1.05474	2.35637	-4.23904	2.88e-05	0.000233135	2.10948
EFHC2	-0.633534	0.957233	-4.23662	2.91e-05	0.000235155	2.09995
GJA3	-0.633438	1.34052	-4.23625	2.92e-05	0.000235334	2.09852
TMEM132B	-0.70081	1.94945	-4.23582	2.92e-05	0.000235471	2.09682
RASA3	-0.599674	7.37254	-4.23531	2.93e-05	0.000235883	2.09482
ZNF382	-0.636336	3.9634	-4.23508	2.93e-05	0.000236018	2.09391
HEPH	-0.654525	6.22908	-4.23499	2.93e-05	0.000236018	2.09354
APOBEC3C	-0.657467	5.30963	-4.23381	2.95e-05	0.000236824	2.08888
GGH	0.687356	11.8447	4.23231	2.97e-05	0.000238026	2.08299
LIMS1	-0.709017	6.52337	-4.23222	2.97e-05	0.000238026	2.08266
LOC90834	-0.612486	3.14548	-4.23106	2.98e-05	0.000239011	2.07807
PRKD1	-0.757487	5.66288	-4.23045	2.99e-05	0.000239532	2.07567
PIF1	-0.676662	5.34988	-4.23031	2.99e-05	0.000239572	2.07514
ATP6V1B1	-0.765147	2.35182	-4.2276	3.03e-05	0.00024214	2.06448
CSF3R	-0.720888	6.13297	-4.22584	3.05e-05	0.00024375	2.05757
FAM49A	-0.650904	5.36089	-4.22558	3.05e-05	0.000243755	2.05653
SLC2A2	0.932278	12.6611	4.22469	3.06e-05	0.000244353	2.05304
SOHLH2	-1.13718	1.53856	-4.22343	3.08e-05	0.000245356	2.04811
SHOX2	-0.693934	2.20648	-4.22069	3.12e-05	0.000248018	2.03733
RAD54L	-0.750683	5.67242	-4.21998	3.13e-05	0.000248557	2.03457
ANXA13	-1.32312	7.53879	-4.21963	3.13e-05	0.000248819	2.03317
STMN3	-0.752964	6.43816	-4.21941	3.13e-05	0.000248819	2.03232
PCDHB5	-0.959722	4.83037	-4.21902	3.14e-05	0.000248972	2.0308
SGCA	-0.937177	3.62885	-4.21877	3.14e-05	0.000249134	2.02982
CCDC19	-0.652834	2.30576	-4.21851	3.14e-05	0.000249195	2.02881
CPXM1	-0.868138	5.19075	-4.21846	3.15e-05	0.000249195	2.0286
C1QL4	-0.835184	2.04329	-4.21843	3.15e-05	0.000249195	2.02849
SGCE	-0.899924	8.04545	-4.21765	3.16e-05	0.000249692	2.02542
PCDHB10	-0.679359	3.84772	-4.21758	3.16e-05	0.000249692	2.02516
CYP4F2	1.15103	10.328	4.21714	3.16e-05	0.000250061	2.02342
LOXL1	-0.939708	5.93793	-4.2157	3.18e-05	0.000251185	2.01778
GPBAR1	-0.709426	4.74432	-4.21551	3.18e-05	0.000251288	2.01703
LRRC6	-0.717137	2.95219	-4.2153	3.19e-05	0.00025141	2.01621
C14orf37	-0.719526	3.40677	-4.21505	3.19e-05	0.000251575	2.01523
ETV4	-1.26605	7.36718	-4.214	3.2e-05	0.000252396	2.0111
FGD3	-0.621776	6.39723	-4.2129	3.22e-05	0.000253466	2.0068
AMPH	-0.69222	2.10919	-4.2124	3.23e-05	0.000253602	2.00484
ZNF404	-0.606493	4.67559	-4.20911	3.27e-05	0.000256426	1.99198
PCDHB3	-0.802501	3.3228	-4.20829	3.28e-05	0.000256955	1.98874
APOC1P1	1.15595	7.69357	4.20819	3.28e-05	0.000256955	1.98838
SNORD1164	-1.03124	2.2781	-4.20686	3.3e-05	0.000258063	1.98315
FAM155A	-0.668055	2.61651	-4.2066	3.31e-05	0.000258246	1.98212
ESRP1	-1.48026	2.74323	-4.20363	3.35e-05	0.000261082	1.97051
PRRX2	-0.73627	1.52173	-4.1991	3.41e-05	0.000265572	1.95284
ANGPT1	-0.708281	5.75576	-4.19807	3.43e-05	0.000266625	1.9488
NAT8L	-0.817981	2.14856	-4.19798	3.43e-05	0.000266625	1.94844
APOC3	1.07202	15.8363	4.19769	3.43e-05	0.000266741	1.94731
LYPD1	-1.11944	6.8711	-4.19702	3.44e-05	0.000267391	1.94469
PCDHGB1	-0.796629	3.22406	-4.1953	3.47e-05	0.000269013	1.93798
GAD1	-1.032	2.25101	-4.19489	3.47e-05	0.000269367	1.9364
RSPH1	-0.847694	2.98372	-4.19468	3.48e-05	0.000269497	1.93559
GRIP1	-0.675607	1.72677	-4.19374	3.49e-05	0.000270462	1.9319
SNORD11620	-0.649852	1.5783	-4.19318	3.5e-05	0.000270997	1.92971
ASGR1	0.662443	13.3871	4.19286	3.5e-05	0.000271146	1.92847
PCDHB2	-0.883396	4.16795	-4.19256	3.51e-05	0.000271276	1.92731
ARSJ	-0.829903	5.11697	-4.19106	3.53e-05	0.000272569	1.92145
KREMEN2	-0.754083	1.92239	-4.19069	3.53e-05	0.000272758	1.92
KEL	-1.01527	2.55709	-4.19058	3.54e-05	0.000272758	1.91959
TMEM61	-0.874636	2.58813	-4.19053	3.54e-05	0.000272758	1.91937
HES2	-0.859605	2.87029	-4.19019	3.54e-05	0.000272823	1.91807
PAQR5	-1.22346	6.53836	-4.1891	3.56e-05	0.000273826	1.91381
KCNF1	-1.066	3.17974	-4.1865	3.6e-05	0.000276544	1.90369
ALOX5AP	-0.757394	5.73674	-4.18578	3.61e-05	0.000277275	1.90087
ABCC4	-0.887763	7.44559	-4.18459	3.63e-05	0.000278336	1.89625
IGFN1	-0.809836	1.42536	-4.1844	3.63e-05	0.000278457	1.89549
GPR56	-0.59812	8.71291	-4.1832	3.65e-05	0.000279714	1.89084
RBP7	0.620845	7.84432	4.18282	3.65e-05	0.000279985	1.88933
tAKR	1.12345	5.20259	4.1814	3.67e-05	0.00028143	1.88384
PCDHA10	-0.905388	1.97346	-4.18018	3.69e-05	0.000282551	1.87907
PAH	0.841486	13.6235	4.17742	3.74e-05	0.00028561	1.86835
TWIST2	-0.785229	1.64602	-4.17715	3.74e-05	0.000285719	1.86729
C4BPB	0.712604	12.3842	4.17492	3.78e-05	0.000287845	1.85862
PCK1	1.34197	12.5305	4.17131	3.83e-05	0.000291545	1.84459
CACNA2D2	-0.639807	3.62565	-4.17122	3.83e-05	0.000291545	1.84427
PDLIM3	-0.656751	7.55542	-4.17095	3.84e-05	0.000291657	1.84321
PAG1	-0.594916	8.587	-4.17095	3.84e-05	0.000291657	1.84321
TMEM72	-0.630957	0.900086	-4.16861	3.88e-05	0.000294182	1.83414
ACSS1	-0.671464	8.22804	-4.16559	3.93e-05	0.000297384	1.82241
SLC6A8	-0.984414	8.10441	-4.16466	3.94e-05	0.000298283	1.81881
PRAP1	1.04399	13.0093	4.16279	3.97e-05	0.00030016	1.81157
CLDN18	-0.811969	1.4655	-4.16204	3.98e-05	0.000300825	1.80867
CNGB1	-0.61361	0.940461	-4.16156	3.99e-05	0.000301139	1.80679
DSEL	-0.799506	6.97314	-4.16083	4e-05	0.000301938	1.80398
CKMT1B	-1.22331	2.91305	-4.15907	4.03e-05	0.000303823	1.79715
AEBP1	-0.960067	9.73032	-4.15768	4.06e-05	0.000305007	1.79178
MUC5B	-1.76291	4.00179	-4.15708	4.07e-05	0.000305551	1.78943
KCNS3	-0.81456	6.09501	-4.15402	4.12e-05	0.00030912	1.7776
SRGAP1	-0.606124	6.65167	-4.15309	4.14e-05	0.000310087	1.774
EPB41L3	-0.620857	6.40775	-4.15268	4.14e-05	0.000310379	1.77243
SLC16A2	0.644741	10.3984	4.15225	4.15e-05	0.00031069	1.77077
CACNA1D	-0.805937	6.05888	-4.15217	4.15e-05	0.00031069	1.77045
PCDHA11	-0.948929	1.79781	-4.15187	4.16e-05	0.000310957	1.7693
ADAP1	-0.827474	6.10548	-4.15115	4.17e-05	0.00031166	1.76651
GRIK2	-0.875307	1.72444	-4.1505	4.18e-05	0.000312276	1.76398
NUF2	-0.759729	6.68187	-4.14979	4.19e-05	0.000313072	1.76127
GLI3	-0.60905	4.15922	-4.14923	4.2e-05	0.000313576	1.75908
ADHFE1	0.679313	9.23023	4.14896	4.21e-05	0.00031381	1.75804
TMTC2	-0.643529	4.60135	-4.14641	4.25e-05	0.000316677	1.74821
PIWIL4	-0.762284	4.03516	-4.14517	4.27e-05	0.000317848	1.7434
APLP1	-1.05558	4.42242	-4.14304	4.31e-05	0.000320073	1.73519
NFATC2	-0.973018	4.04723	-4.14262	4.32e-05	0.000320425	1.73357
GPR114	-0.678986	3.87305	-4.1426	4.32e-05	0.000320425	1.73348
KRT15	-0.835795	1.29928	-4.14185	4.33e-05	0.000321177	1.73061
REEP1	-0.922545	4.42017	-4.13953	4.38e-05	0.000323933	1.72165
PTN	-0.815064	4.70239	-4.13818	4.4e-05	0.000325517	1.71643
PCDHB16	-0.818255	4.99605	-4.13764	4.41e-05	0.000326081	1.71436
SPDYC	0.785381	4.03746	4.13698	4.42e-05	0.00032677	1.71183
PLTP	-0.736773	8.87899	-4.1357	4.45e-05	0.00032827	1.70689
SLCO4C1	-1.32929	4.35916	-4.13466	4.47e-05	0.00032934	1.70288
GPRC5A	-0.805568	2.5049	-4.13465	4.47e-05	0.00032934	1.70284
SLC6A14	-0.895773	1.09539	-4.13359	4.49e-05	0.000330425	1.69876
PCDHGA11	-0.680624	2.52732	-4.13303	4.5e-05	0.000331076	1.69659
LECT2	1.45603	9.42086	4.12911	4.57e-05	0.000335746	1.68153
SGOL1	-0.698906	5.12914	-4.12859	4.58e-05	0.000336331	1.67951
MAGEA2	-1.45943	2.03865	-4.12649	4.62e-05	0.000338589	1.67146
GLOD5	0.823104	4.42262	4.12646	4.62e-05	0.000338589	1.67132
GJB3	-0.875084	2.76576	-4.12622	4.62e-05	0.000338795	1.67041
PAFAH1B3	-0.640783	8.40487	-4.12416	4.66e-05	0.00034132	1.6625
ADH1C	1.37057	12.0474	4.12349	4.68e-05	0.000341796	1.65991
FIBIN	-0.954338	4.80625	-4.12177	4.71e-05	0.00034409	1.65329
SLC10A1	1.49287	10.1088	4.12115	4.72e-05	0.000344724	1.65091
CLSTN2	-0.816961	3.12156	-4.11861	4.77e-05	0.000347466	1.64118
CCDC80	-1.04402	7.76545	-4.11563	4.83e-05	0.000351645	1.62974
MGST1	0.646017	13.637	4.11533	4.84e-05	0.000351849	1.62858
DDN	-0.589869	1.4515	-4.11532	4.84e-05	0.000351849	1.62853
ST3GAL6	0.59722	8.49311	4.11359	4.87e-05	0.000353978	1.62192
GLIS3	-0.736862	6.99444	-4.11341	4.88e-05	0.000354096	1.62121
P2RY1	-0.668448	3.0447	-4.11333	4.88e-05	0.000354096	1.62094
ECM2	0.641586	8.81571	4.11283	4.89e-05	0.000354465	1.61899
SIRPB2	-0.678661	3.76674	-4.11282	4.89e-05	0.000354465	1.61896
DUSP5P	-0.766172	1.7998	-4.11106	4.92e-05	0.000356518	1.61221
CCDC64B	-1.1069	2.0264	-4.11039	4.94e-05	0.000357255	1.60966
GPT2	0.707343	11.6869	4.11027	4.94e-05	0.000357302	1.6092
MYO1G	-0.660344	6.02876	-4.11007	4.94e-05	0.000357468	1.60843
GCNT1	-0.616467	5.35614	-4.10912	4.96e-05	0.000358753	1.60477
TFEC	-0.600701	5.13069	-4.10835	4.98e-05	0.000359373	1.60182
EHF	-1.083	6.17942	-4.10757	4.99e-05	0.000360393	1.59886
PYCR1	-1.19625	7.8068	-4.10558	5.04e-05	0.000362838	1.59125
C8B	0.833307	12.5125	4.10509	5.05e-05	0.000363445	1.58936
PROZ	0.939957	8.04885	4.10447	5.06e-05	0.000364242	1.58699
CLGN	-1.14901	6.99193	-4.10335	5.08e-05	0.000365663	1.58271
SEMA5A	-0.67965	7.98827	-4.10306	5.09e-05	0.000365762	1.58159
KCNN2	-0.891389	3.66476	-4.10303	5.09e-05	0.000365762	1.58149
MYB	-0.691336	3.19576	-4.10113	5.13e-05	0.000368099	1.57421
IGSF11	-0.595313	0.985937	-4.09919	5.17e-05	0.000370516	1.56681
KIF2C	-0.750385	7.29072	-4.09596	5.24e-05	0.000374679	1.55445
HERC2P4	-0.773612	1.98052	-4.09514	5.26e-05	0.000375674	1.55132
C1QTNF7	-0.710301	3.21625	-4.09459	5.27e-05	0.000376253	1.54923
HOXC13	-0.63568	0.789625	-4.09403	5.28e-05	0.000376447	1.5471
GOLGA7B	-1.04295	4.60003	-4.09323	5.3e-05	0.000377553	1.54404
PCDHA8	-0.618004	0.782882	-4.09218	5.32e-05	0.00037854	1.54001
LOC154822	-0.891289	1.65735	-4.09213	5.32e-05	0.00037854	1.53981
PDE3A	-0.871906	4.07435	-4.09208	5.32e-05	0.00037854	1.53964
ECHDC3	0.79783	10.4676	4.08845	5.4e-05	0.000383541	1.52581
TPPP2	0.782403	2.92418	4.08731	5.43e-05	0.000384528	1.52145
RAB36	-0.754762	3.44009	-4.08669	5.44e-05	0.000385374	1.51909
LOC339535	-1.13792	2.2768	-4.08512	5.48e-05	0.000387181	1.5131
F10	0.634659	12.2375	4.08414	5.5e-05	0.000388341	1.50935
LAX1	-0.630064	3.38527	-4.08094	5.57e-05	0.00039263	1.4972
PTPRQ	-0.643287	0.879452	-4.08054	5.58e-05	0.000393006	1.49565
TC2N	-0.988729	6.76311	-4.08042	5.59e-05	0.000393062	1.49519
MPZL3	-0.67962	4.07308	-4.07906	5.62e-05	0.000394976	1.49004
RAD51	-0.600104	5.89712	-4.07875	5.62e-05	0.000395334	1.48887
MBL2	1.09441	9.97225	4.0784	5.63e-05	0.000395633	1.48751
NCF1B	-0.634952	3.76334	-4.07781	5.65e-05	0.000396305	1.48529
CDH12	-0.925648	2.66856	-4.07704	5.66e-05	0.00039714	1.48236
DMGDH	0.800594	10.558	4.07693	5.67e-05	0.000397191	1.48192
CPN2	0.865361	12.1412	4.07644	5.68e-05	0.000397837	1.48008
HOPX	-0.613628	5.42352	-4.07511	5.71e-05	0.000399885	1.475
ELOVL3	-0.727913	1.89193	-4.06931	5.85e-05	0.0004085	1.45296
FFAR2	-0.668619	2.72444	-4.06677	5.91e-05	0.000412184	1.44334
IGSF1	-1.14981	5.26003	-4.06464	5.96e-05	0.000415219	1.43524
TCN1	-0.759482	0.988991	-4.06434	5.97e-05	0.000415431	1.43412
SNX20	-0.618191	3.92522	-4.06321	5.99e-05	0.00041678	1.42983
PLG	0.972418	14.3569	4.06115	6.04e-05	0.000419798	1.42204
EPB41L4B	0.592377	9.95352	4.06113	6.04e-05	0.000419798	1.42193
MUC1	-0.971062	4.75781	-4.0611	6.05e-05	0.000419798	1.42185
NEK10	-0.766367	2.89357	-4.06071	6.05e-05	0.000420135	1.42035
CARD9	-0.597303	4.56112	-4.06065	6.06e-05	0.000420135	1.42014
CASKIN1	-0.71768	1.80643	-4.05982	6.08e-05	0.000421426	1.41697
DMBX1	-0.712526	1.17225	-4.05695	6.15e-05	0.000426237	1.40613
ITGBL1	-1.10778	6.16885	-4.05287	6.25e-05	0.00043248	1.39067
CDH17	-0.968644	1.69833	-4.05256	6.26e-05	0.000432747	1.38951
NEK2	-0.702407	7.13657	-4.05145	6.29e-05	0.000434567	1.3853
DNAH7	-0.609233	1.70098	-4.05031	6.32e-05	0.00043598	1.38101
EIF5A2	-0.851217	6.50496	-4.04743	6.39e-05	0.000440829	1.37012
SLC28A3	-0.605799	0.645187	-4.04727	6.4e-05	0.000440876	1.36951
PDPN	-1.05114	3.23049	-4.04724	6.4e-05	0.000440876	1.36938
PDGFRL	-0.634056	4.67772	-4.04708	6.4e-05	0.000441012	1.36877
FMO1	-1.21657	4.53383	-4.04654	6.42e-05	0.000441655	1.36675
C16orf59	-0.593293	6.4855	-4.04633	6.42e-05	0.000441655	1.36594
TOX2	-0.615062	7.01239	-4.04524	6.45e-05	0.000442516	1.36184
CXCL1	-1.24954	5.32314	-4.04519	6.45e-05	0.000442516	1.36164
ZDHHC20	-0.800872	5.0902	-4.04363	6.49e-05	0.000444497	1.35574
PLEKHG4B	-0.919845	2.2717	-4.04334	6.5e-05	0.000444867	1.35465
SHISA9	-0.818997	1.49476	-4.04202	6.53e-05	0.000446113	1.34969
C15orf52	-0.658615	7.2487	-4.04198	6.54e-05	0.000446113	1.34953
MKI67	-0.648402	9.18683	-4.04106	6.56e-05	0.000447471	1.34608
ITGA11	-0.775452	5.84977	-4.03964	6.6e-05	0.000449618	1.34069
TREML2	-0.607277	1.69161	-4.03873	6.62e-05	0.000451123	1.33728
PRIMA1	-0.736703	1.09695	-4.03857	6.63e-05	0.000451261	1.33668
LTBP2	-0.72058	8.79954	-4.03751	6.66e-05	0.000452603	1.33267
BHMT	1.24194	11.5861	4.0366	6.68e-05	0.000454116	1.32926
KRT6B	-0.895067	1.5228	-4.03647	6.68e-05	0.000454211	1.32875
BTNL9	0.661691	6.96752	4.03312	6.78e-05	0.000459816	1.31613
TFCP2L1	-0.793426	3.70827	-4.03267	6.79e-05	0.000460495	1.31445
GTSF1	-1.46771	2.85496	-4.03226	6.8e-05	0.000461025	1.31289
SPINT2	-0.994281	7.76628	-4.03052	6.85e-05	0.000463586	1.30636
SSTR5	-1.06493	1.62369	-4.0284	6.91e-05	0.0004665	1.29836
GPNMB	-0.613848	9.75179	-4.02791	6.92e-05	0.000467273	1.29652
SLC16A9	-1.27038	4.53934	-4.02711	6.94e-05	0.000468621	1.29353
FAM54A	-0.6392	4.75035	-4.02612	6.97e-05	0.000470197	1.2898
FCER1A	-0.797892	3.5732	-4.02417	7.03e-05	0.000473294	1.28247
C7orf31	-0.663438	5.63559	-4.02377	7.04e-05	0.000473743	1.28097
SCN7A	-0.786835	1.70481	-4.02354	7.04e-05	0.000474032	1.28009
SMOX	-0.625258	7.67133	-4.02344	7.05e-05	0.000474063	1.27972
TROAP	-0.747811	7.07415	-4.02062	7.13e-05	0.000479198	1.26911
ERCC6L	-0.604594	4.9462	-4.01935	7.17e-05	0.000481504	1.26436
ADAM23	-1.04059	2.8415	-4.01838	7.19e-05	0.000483234	1.26072
TREM1	-0.849495	2.84617	-4.01807	7.2e-05	0.000483611	1.25955
EPR1	-0.772865	7.70101	-4.01802	7.2e-05	0.000483611	1.25938
SLC6A15	-0.791996	0.710144	-4.01732	7.22e-05	0.00048483	1.25674
LOC389332	-1.34202	3.43896	-4.01636	7.25e-05	0.0004864	1.25312
ACTC1	-0.646721	1.22513	-4.01366	7.33e-05	0.000491072	1.24302
PNMA3	-1.11872	4.78591	-4.01237	7.37e-05	0.000492904	1.23816
THBS1	-0.730649	10.5266	-4.01233	7.37e-05	0.000492904	1.23803
PAR5	-0.688092	2.13305	-4.01172	7.39e-05	0.000493784	1.23575
CFHR2	0.987927	12.6861	4.00963	7.45e-05	0.000496821	1.22791
GUCY2C	-1.30642	3.20225	-4.00776	7.51e-05	0.000499762	1.2209
TBX3	0.87179	9.53565	4.00764	7.51e-05	0.000499838	1.22044
ANO9	-0.950427	4.72775	-4.0072	7.53e-05	0.000500392	1.21881
STON1	-0.599581	5.7764	-4.00461	7.61e-05	0.00050532	1.20912
MMP7	-1.50387	5.01844	-4.0015	7.7e-05	0.000511315	1.19746
ACOX2	0.649057	10.9395	4.00145	7.7e-05	0.000511315	1.19728
LOC100124692	-0.867697	1.20415	-4.00085	7.72e-05	0.000512212	1.19504
SYT2	-0.742922	2.73591	-4.00017	7.74e-05	0.000513107	1.1925
PRICKLE1	-0.763544	4.65378	-3.99879	7.79e-05	0.000515281	1.18736
FER1L6	-1.16414	2.03729	-3.99849	7.8e-05	0.000515693	1.18622
BRCA2	-0.669585	5.04199	-3.99646	7.86e-05	0.000518954	1.17864
C3P1	1.21205	9.35066	3.99629	7.87e-05	0.000519017	1.17799
PTGS2	-0.695302	3.57383	-3.99619	7.87e-05	0.000519017	1.17764
E2F8	-0.744435	5.69844	-3.99555	7.89e-05	0.000520177	1.17524
SLC6A17	-0.592773	1.7153	-3.99465	7.92e-05	0.000521553	1.17188
RAB17	0.606427	10.5858	3.99364	7.95e-05	0.000523495	1.16814
C20orf54	-0.841121	4.40331	-3.99265	7.98e-05	0.000525251	1.16443
NPY5R	-0.602875	1.41793	-3.99175	8.01e-05	0.000526815	1.16107
ZNF285	-0.676785	4.34127	-3.99165	8.01e-05	0.000526843	1.16071
BEND5	-0.733866	3.02461	-3.99049	8.05e-05	0.000528802	1.15636
NRCAM	-1.2993	5.58651	-3.98898	8.1e-05	0.000531393	1.15073
ARSI	-0.799821	3.81784	-3.98607	8.2e-05	0.00053619	1.13988
TRIM6	-0.743311	5.30334	-3.98585	8.2e-05	0.0005363	1.13908
LAMP3	-0.719073	5.55821	-3.98153	8.35e-05	0.000544892	1.12298
DUSP15	-0.827771	2.62712	-3.98125	8.36e-05	0.000544909	1.12193
CTAG1B	-1.30594	2.19914	-3.97996	8.4e-05	0.000547388	1.11712
PLCE1	-0.611609	6.3932	-3.97928	8.42e-05	0.000548509	1.11463
RASGEF1A	-0.986041	3.50671	-3.97915	8.43e-05	0.000548618	1.11414
GABRP	-0.901474	2.29438	-3.97858	8.45e-05	0.000549698	1.11202
HJURP	-0.67203	7.11625	-3.97816	8.46e-05	0.000550268	1.11045
MGAT3	-0.597021	4.40236	-3.978	8.47e-05	0.000550268	1.10986
POU3F2	-0.67135	0.848329	-3.97609	8.53e-05	0.000554149	1.10275
LOC728264	-0.58628	5.44873	-3.97598	8.54e-05	0.000554215	1.10234
LRRN2	-0.83967	5.25161	-3.97444	8.59e-05	0.000557468	1.09663
CYP1A2	1.83559	6.47836	3.97404	8.6e-05	0.000558199	1.09511
ABCG8	0.990748	9.88657	3.97316	8.63e-05	0.000559917	1.09185
PCDHA4	-0.810541	1.85772	-3.97196	8.67e-05	0.000562326	1.0874
PCDHB11	-0.768899	3.00282	-3.97153	8.69e-05	0.000563104	1.08582
BCL11B	-0.659031	4.85092	-3.97125	8.7e-05	0.000563557	1.08477
SLC38A3	0.765717	13.4093	3.96901	8.78e-05	0.000567357	1.07646
HLF	0.777998	10.4284	3.96834	8.8e-05	0.000568499	1.07396
C14orf50	-0.603411	1.53089	-3.96827	8.8e-05	0.000568499	1.0737
ESCO2	-0.622545	5.23072	-3.96812	8.81e-05	0.000568654	1.07315
CDH3	-0.728417	2.29937	-3.966	8.88e-05	0.000571861	1.06526
RGS7BP	-0.85168	2.50519	-3.96305	8.99e-05	0.000577732	1.05433
CDK1	-0.619509	8.12398	-3.96176	9.04e-05	0.000579665	1.04957
CXCL6	-1.45626	4.26942	-3.96173	9.04e-05	0.000579665	1.04945
DSCAML1	-0.86378	2.20467	-3.96113	9.06e-05	0.000580697	1.04722
LAPTM4B	-0.616094	11.1514	-3.95895	9.14e-05	0.000584476	1.03914
C9orf109	-0.606043	2.12767	-3.95269	9.37e-05	0.000597695	1.01601
COLEC11	-0.854144	8.9228	-3.95009	9.47e-05	0.000603052	1.00637
AGXT2	1.00818	9.05196	3.94937	9.5e-05	0.0006046	1.00371
UPB1	0.949607	11.4745	3.94851	9.53e-05	0.000606284	1.00055
APOL4	-0.602751	6.14648	-3.94819	9.54e-05	0.000606679	0.999354
MPP7	-0.685729	6.83303	-3.94767	9.56e-05	0.00060775	0.99743
PRDM16	-0.959596	4.16847	-3.94694	9.59e-05	0.000608928	0.994756
ACOT12	0.995809	8.71853	3.94557	9.64e-05	0.000611694	0.989669
SLC2A1	-0.708964	7.18421	-3.94362	9.72e-05	0.000615701	0.982505
ABCG5	0.833566	9.57746	3.94195	9.78e-05	0.000618945	0.976345
CRIP1	-0.650737	7.69196	-3.94195	9.78e-05	0.000618945	0.976316
C6orf174	-0.696139	3.16919	-3.94035	9.84e-05	0.000621686	0.970416
HSD17B6	0.950865	12.6763	3.93946	9.88e-05	0.000623625	0.967142
GATA3	-0.661229	4.28225	-3.93865	9.91e-05	0.000625231	0.964181
PCDHGA4	-0.898354	3.89311	-3.93818	9.93e-05	0.00062621	0.962443
CHST6	-0.598445	1.81934	-3.93793	9.94e-05	0.000626444	0.961514
GSTP1	-0.593748	8.84441	-3.93752	9.96e-05	0.000627277	0.959994
FUT3	-0.78898	3.25692	-3.93691	9.98e-05	0.000628317	0.957756
TNFRSF11A	-0.657567	4.44697	-3.93662	9.99e-05	0.000628412	0.956688
BMF	-0.597112	8.24816	-3.93616	0.000100102	0.000628842	0.955
RRAD	-0.798845	5.07839	-3.93616	0.000100104	0.000628842	0.954984
TLR10	-0.768452	2.73536	-3.93602	0.000100158	0.000628842	0.95449
KLC3	-0.67147	3.90914	-3.93372	0.00010108	0.000633839	0.946013
TFF1	-1.02724	1.58409	-3.93232	0.000101648	0.000636598	0.94084
DNAH2	-0.597456	2.49769	-3.9317	0.000101898	0.000637562	0.938572
RAI2	-0.601272	6.03983	-3.93106	0.000102157	0.000638987	0.93622
KNG1	0.847306	15.3435	3.93007	0.000102562	0.000641119	0.932563
MGAT5	-0.803348	4.51965	-3.92973	0.0001027	0.00064143	0.931321
TAGAP	-0.636065	5.16643	-3.92885	0.000103061	0.000643232	0.928077
ABCA12	-0.5871	0.771037	-3.92556	0.000104419	0.000650487	0.915982
LIME1	0.637883	10.8182	3.9242	0.000104984	0.000653597	0.911
TLL2	-0.610643	2.06576	-3.92187	0.00010596	0.000658855	0.902445
FIBCD1	-0.827084	1.62787	-3.92165	0.000106053	0.000659222	0.901642
SAMSN1	-0.598112	5.74153	-3.92139	0.000106164	0.000659712	0.900668
MYO3A	-0.668168	0.646167	-3.92055	0.000106517	0.000661492	0.897604
RAP1GAP2	-0.799682	5.78369	-3.92004	0.000106735	0.000662226	0.895718
KCNK3	-0.81039	2.7415	-3.91885	0.00010724	0.000664331	0.891352
IGF2BP3	-0.965689	6.24571	-3.91863	0.000107336	0.000664715	0.890532
CD84	-0.645896	4.50202	-3.91818	0.000107524	0.000665678	0.888908
NTNG2	-0.620591	2.67159	-3.918	0.000107602	0.00066595	0.888244
LRRC55	-0.637261	2.37392	-3.91751	0.000107813	0.000666843	0.886435
LHFPL4	-1.03411	1.71608	-3.91649	0.000108251	0.000668743	0.882684
TSPAN11	-0.706907	3.51726	-3.916	0.000108461	0.000669534	0.880899
PCDHA13	-1.0072	1.86761	-3.91591	0.000108499	0.000669534	0.880569
RGS11	-0.696392	2.83294	-3.91556	0.000108647	0.000669931	0.879309
SYCE1L	-0.629821	2.08308	-3.91425	0.000109215	0.000673013	0.8745
CSMD2	-0.875847	3.62821	-3.91402	0.000109315	0.000673422	0.873653
C9orf172	-0.618721	3.40726	-3.91392	0.000109359	0.000673488	0.873278
MCOLN2	-0.716598	3.3287	-3.91285	0.000109825	0.000675733	0.86935
KLKB1	0.655512	10.6696	3.91255	0.000109954	0.00067632	0.868264
SLCO6A1	-0.717765	0.961182	-3.91201	0.00011019	0.000677511	0.866285
QPCT	-0.688622	5.37499	-3.91054	0.000110832	0.000679972	0.860917
CRISP3	-0.980373	1.42337	-3.91049	0.000110855	0.000679972	0.860732
FAM109B	-0.586233	6.04055	-3.90984	0.000111143	0.000680903	0.858334
ANXA8L2	-1.0512	3.14144	-3.90968	0.000111215	0.000681133	0.857739
CD1E	-0.755677	2.98888	-3.90925	0.000111402	0.000682074	0.856181
AMZ1	-0.792708	2.38372	-3.90859	0.000111693	0.000683645	0.853772
FZD8	-0.611493	6.15308	-3.90769	0.000112095	0.000685682	0.850459
STC2	-0.614046	7.38608	-3.90757	0.000112148	0.000685797	0.850021
GPR109A	-0.769175	3.81072	-3.90745	0.000112199	0.000685898	0.849603
FCGR2C	-0.803265	4.24536	-3.9057	0.000112982	0.000689844	0.843175
ITGB6	-0.903484	2.55314	-3.90344	0.000113995	0.000694752	0.834935
TLX1	0.871156	5.38568	3.9008	0.000115195	0.000701213	0.82526
LRRN3	-0.585052	2.19576	-3.89953	0.000115772	0.000704293	0.82065
SARDH	0.585694	11.0429	3.89945	0.00011581	0.000704314	0.820342
ACP5	-0.693379	9.47017	-3.89906	0.000115988	0.000705181	0.818924
TMEM200C	-0.676499	2.14164	-3.89675	0.000117052	0.000711111	0.810494
DEPDC1	-0.676588	6.43703	-3.89458	0.000118062	0.0007163	0.802561
RIC3	-0.841376	2.37752	-3.89373	0.000118456	0.000717833	0.799484
DPY19L2	-0.625581	2.06741	-3.89372	0.000118465	0.000717833	0.79942
GCNT3	-1.12453	5.29519	-3.89339	0.000118617	0.000718303	0.798235
RDH16	1.11109	10.8169	3.8931	0.000118754	0.000718387	0.797169
TRPV4	-0.944922	6.04259	-3.89308	0.000118762	0.000718387	0.797103
UGCG	-0.715823	6.78424	-3.89171	0.000119407	0.000721353	0.792107
CLIC3	-0.77024	3.15545	-3.8911	0.000119693	0.000722613	0.789896
F11	0.697933	10.5297	3.89079	0.000119842	0.000723107	0.788748
CYP2C9	1.10392	12.1022	3.89005	0.00012019	0.000724769	0.786071
PCDHGB3	-0.653562	2.15205	-3.88987	0.000120277	0.000725071	0.785401
CLIP2	-0.619955	8.36133	-3.88862	0.000120872	0.000728192	0.780847
ITIH1	0.788677	14.8356	3.88855	0.000120904	0.000728192	0.780606
SIGLEC8	-0.682043	3.32349	-3.88643	0.000121923	0.000732786	0.772854
ASPN	-0.760031	7.77427	-3.88493	0.000122645	0.000736236	0.767409
CCNB2	-0.665636	7.4568	-3.88435	0.000122927	0.000737488	0.765286
BPIL1	-1.52995	3.72369	-3.88416	0.000123019	0.000737818	0.764595
FLJ44606	-0.645634	4.5266	-3.88305	0.000123555	0.000739925	0.760579
STRN	-0.613754	6.05542	-3.88045	0.000124827	0.000746197	0.75113
BTC	-0.636067	2.02671	-3.87991	0.000125093	0.000747564	0.749163
CD226	-0.615257	3.05628	-3.87976	0.00012517	0.000747802	0.748593
PKDCC	-0.608191	8.35035	-3.87928	0.000125407	0.000748547	0.746847
DKKL1	-0.628615	1.73386	-3.87607	0.000127003	0.00075694	0.735179
CSPG5	-0.661127	4.55455	-3.87503	0.000127523	0.000759588	0.731406
LOC100130238	-0.712972	1.38954	-3.87492	0.000127579	0.000759692	0.731004
ITIH3	0.786641	14.889	3.87412	0.000127977	0.000761428	0.728126
DES	-0.915324	3.14738	-3.87411	0.000127985	0.000761428	0.728072
ITIH4	0.739129	15.2222	3.87337	0.000128358	0.000763416	0.725386
CARD11	-0.646451	5.61833	-3.87216	0.00012897	0.00076592	0.720997
CYP7A1	1.47473	8.9962	3.87158	0.000129263	0.000767203	0.718903
FZD10	-0.688788	2.06375	-3.87028	0.000129929	0.000770696	0.714164
DDIT4L	-0.65198	3.07758	-3.87013	0.000130001	0.0007709	0.713646
EGF	-1.09988	2.20836	-3.86843	0.000130874	0.000774693	0.707474
PCDHB4	-0.606989	3.93164	-3.86825	0.000130969	0.000774797	0.706805
LGALS9B	-0.705813	0.847579	-3.86781	0.000131191	0.00077579	0.705239
EPHX3	-0.606958	2.2964	-3.8677	0.00013125	0.00077579	0.704828
ADAM11	-0.648803	3.1864	-3.86731	0.000131449	0.000776255	0.703432
EPHA7	-0.59918	0.766888	-3.86694	0.000131643	0.000777174	0.702067
LONRF2	-1.00885	4.94424	-3.86631	0.000131969	0.000778866	0.699788
STK33	-0.833808	1.84455	-3.86507	0.000132611	0.00078196	0.695312
MGP	-0.747011	9.09542	-3.86406	0.000133138	0.000784146	0.691649
LMX1B	-0.830244	1.25605	-3.86369	0.000133332	0.000784822	0.690309
ANG	0.67059	13.0535	3.86331	0.00013353	0.000785525	0.68894
SOX11	-0.678634	1.49202	-3.86297	0.000133708	0.000785919	0.687708
CTAG2	-1.48913	2.61121	-3.86214	0.000134148	0.000788004	0.684676
SFMBT2	-0.644461	3.23303	-3.86199	0.000134227	0.000788006	0.684134
CRISPLD2	-0.727921	7.86331	-3.86199	0.000134228	0.000788006	0.684131
PAK6	-0.773882	3.20744	-3.86038	0.000135078	0.000792531	0.678306
FREM2	-1.2738	3.05167	-3.85951	0.00013554	0.000795007	0.675159
C21orf56	-0.80489	6.33732	-3.85823	0.000136219	0.000798289	0.670546
TMEM63C	-0.831171	2.40692	-3.85794	0.000136378	0.000798983	0.669474
SLC2A6	-0.689005	7.36133	-3.85603	0.0001374	0.000804502	0.662583
PARSN	-0.768361	5.30957	-3.85486	0.000138033	0.000807734	0.658344
PI15	-1.01471	3.80107	-3.85138	0.000139928	0.000817861	0.645772
PTPN22	-0.602735	4.17366	-3.84924	0.000141103	0.000823529	0.638055
SPHK1	-1.00013	7.04121	-3.8489	0.000141289	0.000823937	0.636846
SSBP2	-0.643467	5.48058	-3.84651	0.000142618	0.00083043	0.628207
LRRC15	-0.874315	2.87233	-3.84622	0.000142779	0.000831125	0.627167
PLA2G12B	0.70447	9.6655	3.84536	0.000143261	0.000832715	0.624061
LOC654342	-0.660037	6.84545	-3.84469	0.000143635	0.000834405	0.621655
SLC7A10	-1.05721	2.09519	-3.84338	0.000144374	0.000837778	0.616926
KIAA1755	-0.863616	4.76608	-3.84235	0.000144957	0.000840617	0.613208
PSORS1C1	-0.596189	1.79793	-3.84071	0.000145887	0.000845515	0.607316
CDC20	-0.719212	8.14225	-3.84047	0.000146026	0.000845772	0.606432
PCDHB9	-0.669947	3.48487	-3.84041	0.000146058	0.000845772	0.606234
ASB2	-0.625673	4.20331	-3.83949	0.000146583	0.000848077	0.602923
LGALS3BP	-0.735814	12.7426	-3.83941	0.000146633	0.000848117	0.602613
SELM	-0.770306	8.89703	-3.83854	0.000147132	0.000850512	0.599479
LIMCH1	-0.617857	7.60723	-3.83818	0.000147335	0.00085132	0.598205
PCDHA3	-0.806427	1.71389	-3.838	0.000147438	0.00085132	0.597562
AMDHD1	0.686065	10.1887	3.83605	0.00014857	0.00085585	0.590514
ZNF781	-0.684629	3.63213	-3.83574	0.000148747	0.000856378	0.589415
NPTXR	-0.929606	5.5053	-3.8356	0.000148826	0.000856584	0.588927
SGCD	-0.891108	4.43594	-3.83403	0.000149742	0.000861363	0.583267
IGF2BP1	-1.554	5.78729	-3.83274	0.000150497	0.000864708	0.578633
CFHR5	1.24536	10.532	3.83146	0.000151251	0.000867794	0.574024
AOX1	0.976492	13.15	3.82788	0.000153375	0.000878718	0.56117
RIMS2	-0.679125	1.07726	-3.82735	0.000153694	0.00088004	0.559257
AKR1B1	-0.588125	8.60879	-3.82649	0.000154206	0.00088272	0.55619
TSPAN13	-0.792916	8.9298	-3.82637	0.000154282	0.000882884	0.555739
CDKL1	-0.594385	2.59501	-3.82586	0.000154588	0.000883889	0.553914
FOXM1	-0.639971	8.59412	-3.82488	0.000155178	0.000886503	0.550401
C3orf57	-0.876536	2.88781	-3.82415	0.000155619	0.000888258	0.547788
TMC5	-1.30437	4.73646	-3.82032	0.000157958	0.000899701	0.534036
EFCAB4B	-0.625867	3.69703	-3.81838	0.00015915	0.000905052	0.527111
B3GALT2	-0.726018	2.92311	-3.81818	0.000159274	0.000905498	0.526394
SOD3	-0.849631	7.34974	-3.81651	0.000160316	0.000910648	0.520383
KLHL23	-0.764535	5.94571	-3.81537	0.000161028	0.000913653	0.516299
DPP10	-0.843044	0.976916	-3.81478	0.000161397	0.000915238	0.51419
PODN	-0.982509	6.56386	-3.80817	0.000165593	0.000934242	0.49055
LHX2	-0.673662	3.33942	-3.80793	0.000165747	0.000934396	0.48969
GREM1	-1.04584	5.13182	-3.80792	0.00016575	0.000934396	0.489677
PLAC8	-0.803167	3.9683	-3.80791	0.00016576	0.000934396	0.489617
GPRC5B	-0.592315	8.04576	-3.80682	0.000166462	0.000937822	0.485726
BASP1	-0.698321	6.49775	-3.80649	0.000166675	0.000938755	0.48455
CYP3A43	1.00093	4.64925	3.80583	0.000167097	0.000940605	0.482218
POPDC3	-0.998987	1.57288	-3.80472	0.000167823	0.000944156	0.478228
EPPK1	-1.03936	6.75772	-3.80418	0.000168175	0.000945297	0.476298
C10orf72	0.649718	8.16481	3.80366	0.000168512	0.000945905	0.47445
ANKRD45	-0.622288	2.31599	-3.80292	0.000168995	0.000948186	0.471817
CCR6	-0.779397	5.29427	-3.80186	0.000169693	0.000950664	0.468017
C5orf27	1.53368	6.76928	3.80058	0.000170537	0.000954589	0.463448
PRSS21	-0.664603	1.06767	-3.79918	0.000171465	0.00095892	0.458454
HOMER1	-0.793944	5.39813	-3.79867	0.000171803	0.000960061	0.456636
PCDHAC2	-1.06446	2.87156	-3.79809	0.000172185	0.000961925	0.454592
PDIA2	-1.06657	2.73847	-3.79785	0.000172349	0.000962572	0.453715
DLX6	-0.817987	1.1696	-3.79761	0.000172507	0.000963184	0.452872
PTGR1	0.68724	12.0748	3.79709	0.000172858	0.000964333	0.451002
TFAP2C	-0.781011	1.45432	-3.79646	0.000173279	0.000966417	0.448758
SLC22A17	-0.936971	5.77311	-3.79382	0.000175056	0.000974965	0.439364
PACRG	0.831011	4.04081	3.79154	0.000176606	0.000981652	0.431247
CILP	-0.751564	3.72533	-3.79067	0.000177203	0.000983516	0.428141
FZD9	-0.865559	2.4632	-3.78943	0.000178054	0.000987527	0.423732
SHD	0.995274	6.31138	3.7878	0.000179177	0.000992657	0.41794
COL22A1	-1.14727	3.2002	-3.78697	0.000179751	0.000995006	0.414997
FAT3	-0.639309	2.69919	-3.78637	0.000180165	0.000996508	0.412879
FLJ40330	-0.674229	2.00769	-3.78636	0.000180172	0.000996508	0.412843
KRT16	-0.891126	1.27911	-3.78535	0.000180881	0.000998773	0.409225
ZDHHC15	-0.585208	2.1728	-3.78517	0.000181004	0.0009989	0.408599
SKA1	-0.657764	6.4711	-3.78236	0.000182975	0.00100839	0.398629
ADRA2A	-0.892125	4.74236	-3.78219	0.000183097	0.00100878	0.398016
PTGES	-1.11099	4.77452	-3.78196	0.00018326	0.0010094	0.397198
SNURF	-0.928318	4.21179	-3.78077	0.000184102	0.00101264	0.392977
TPRXL	-0.690851	1.46167	-3.77848	0.000185738	0.00101939	0.384833
SPP2	1.28104	9.43104	3.77517	0.000188122	0.00103021	0.373097
FAIM2	-0.637561	1.94591	-3.77277	0.00018987	0.00103815	0.364584
AASS	0.788265	9.38723	3.77275	0.000189884	0.00103815	0.364517
MFAP3L	0.85408	7.97839	3.77067	0.00019141	0.00104535	0.357151
CYP1A1	1.51129	6.56262	3.77049	0.000191543	0.0010455	0.35651
HMCN1	-0.753964	6.77159	-3.77007	0.000191854	0.00104691	0.355019
MELK	-0.630745	6.87343	-3.76825	0.000193198	0.00105282	0.348595
PCDHGA8	-0.733565	3.30245	-3.76686	0.000194238	0.00105813	0.343653
CENPK	-0.6255	5.25329	-3.76592	0.000194935	0.00106094	0.340359
CYP2E1	1.69659	13.2442	3.7659	0.000194956	0.00106094	0.340259
KIAA1324	-0.784184	4.25476	-3.76205	0.000197856	0.00107526	0.326674
SLCO4A1	-0.817536	3.72127	-3.76158	0.00019822	0.00107603	0.324985
BAIAP2L2	-0.842678	7.0134	-3.76151	0.000198267	0.00107603	0.324768
[truncated: 766 more rows]
