# Supplementary material for: Comprehensive analysis to identify the neurotransmitter receptor-related genes as prognostic and therapeutic biomarkers in hepatocellular carcinoma
Source: Front Cell Dev Biol. 2022 Aug 5;10:887076. doi: 10.3389/fcell.2022.887076 (PMC9388745; doi:10.3389/fcell.2022.887076)
Supplement: Supplementary file 7 [file Table4.xlsx]

## Sheet: significant genes
Tag	logFC	AveExpr	t	P.Value	adj.P.Val	B		Annotations: human new genes which were found in the RNA-seq were deleted from this table.
VTN	-1087.32	1305.7	-5.03227	0.00127993	0.69936	-1.53787
SLPI	-295.525	124.397	-2.44766	0.0424523	0.849803	-3.55773
IFI6	-176.481	130.006	-2.40633	0.0451787	0.849803	-3.59881
TMEM45B	-78.3123	45.5993	-2.98998	0.0189632	0.849803	-3.03688
FKBP2	-71.6767	101.107	-5.39515	0.000844309	0.625232	-1.34741
NDUFB1	-58.3348	51.3503	-2.71419	0.0284825	0.849803	-3.29692
AGPAT2	-56.3511	50.0977	-2.37108	0.0476447	0.849803	-3.63395
BANF1	-56.1879	94.5749	-2.45331	0.0420928	0.849803	-3.55212
ROMO1	-51.2382	90.3206	-3.11062	0.0159123	0.849803	-2.92692
REEP6	-49.8599	68.2094	-2.46615	0.0412871	0.849803	-3.53939
PHPT1	-49.7403	70.414	-5.04558	0.00126014	0.69936	-1.53053
SLC2A4RG	-48.5304	43.7714	-2.80143	0.0250236	0.849803	-3.21344
TMA7	-45.6262	115.132	-3.4322	0.0100581	0.849803	-2.64643
NDUFB10	-44.7854	74.6748	-2.78172	0.0257648	0.849803	-3.23221
GNG5	-44.6199	82.2091	-3.37211	0.010947	0.849803	-2.6974
AIG1	-42.7079	57.9223	-2.60831	0.0333567	0.849803	-3.39957
C15orf48	-41.8508	18.2058	-4.54552	0.00230255	0.826764	-1.82621
CDK5RAP3	-41.8442	60.7965	-3.27255	0.0126093	0.849803	-2.78332
CCDC152	-41.6117	18.4865	-2.37283	0.047519	0.849803	-3.6322
CLDN3	-33.1678	25.1235	-3.1292	0.0154907	0.849803	-2.91021
AAMDC	-32.0868	25.366	-2.49048	0.039804	0.849803	-3.51532
TM4SF20	-31.8777	11.5321	-2.68181	0.0298894	0.849803	-3.32816
MSRB1	-31.0194	45.6684	-2.9332	0.0206068	0.849803	-3.08946
CLDN7	-30.9595	24.9833	-3.6877	0.00705634	0.849803	-2.43737
MEA1	-29.7647	44.989	-2.95389	0.019991	0.849803	-3.07024
MRPL41	-29.7246	40.0454	-2.40919	0.0449843	0.849803	-3.59596
MCRIP2	-29.4795	26.0097	-5.58915	0.000680881	0.602544	-1.25343
ATP5MG	-28.7928	62.2607	-2.45948	0.0417036	0.849803	-3.546
SNRPG	-28.2745	56.0243	-3.07655	0.0167177	0.849803	-2.95773
RHOT2	-27.994	30.3251	-3.67864	0.00714441	0.849803	-2.44457
MLPH	-27.5653	15.1039	-3.22305	0.0135339	0.849803	-2.82671
LIME1	-27.1993	19.2137	-3.1558	0.0149073	0.849803	-2.88639
RPP21	-27.0048	36.7367	-2.48259	0.0402789	0.849803	-3.52312
SLC9A3R2	-26.6894	42.7621	-2.54493	0.036679	0.849803	-3.46165
HRASLS2	-25.8965	9.93327	-2.54099	0.0368963	0.849803	-3.46552
HSD17B2	-25.8731	28.3071	-2.87643	0.0224002	0.849803	-3.14255
PET100	-24.9342	24.4629	-2.5518	0.0363031	0.849803	-3.4549
IP6K2	-24.3712	29.9686	-4.4327	0.00265132	0.836297	-1.89883
TAPBP	-24.275	60.7134	-2.57319	0.0351577	0.849803	-3.43392
BCAT2	-24.245	17.7126	-3.1269	0.0155421	0.849803	-2.91227
CNPY3	-23.8409	31.8187	-2.76445	0.0264328	0.849803	-3.24869
NME3	-23.0357	27.6979	-4.12317	0.00394211	0.849803	-2.1099
PAXX	-22.5679	28.2987	-3.36219	0.0111015	0.849803	-2.70587
FKBP3	-22.0068	33.3518	-3.33317	0.0115674	0.849803	-2.73078
LMBRD1	-21.9421	32.5719	-2.40738	0.0451075	0.849803	-3.59777
CCHCR1	-21.1172	15.0783	-3.20168	0.0139552	0.849803	-2.84559
PNRC1	-21.0865	42.6302	-2.86608	0.0227445	0.849803	-3.15229
TNFAIP2	-20.9804	25.4938	-2.90239	0.0215606	0.849803	-3.11821
BAIAP2L2	-20.415	12.7106	-4.20241	0.00355662	0.849803	-2.05418
AL121845.3	-19.9618	12.035	-2.52818	0.0376127	0.849803	-3.47813
RING1	-19.2948	29.9382	-2.99612	0.0187939	0.849803	-3.03122
EXOC3L4	-19.2824	12.0551	-2.50801	0.0387696	0.849803	-3.49802
KIF12	-19.2788	11.9861	-3.67197	0.00721006	0.849803	-2.44988
PLA2G16	-19.2381	30.0107	-2.48723	0.0399991	0.849803	-3.51853
PPP1R16A	-18.9444	31.6179	-2.55231	0.0362751	0.849803	-3.45439
ANXA13	-18.7129	11.5796	-3.09341	0.0163138	0.849803	-2.94245
CRELD2	-18.4186	34.0269	-2.53063	0.0374749	0.849803	-3.47572
KLC4	-18.0144	18.5641	-4.74768	0.00179674	0.750822	-1.70164
MISP	-17.5913	7.67237	-2.58472	0.0345557	0.849803	-3.42263
C18orf32	-17.076	30.9262	-2.40263	0.0454316	0.849803	-3.6025
FBXO9	-16.891	16.9698	-2.70571	0.0288439	0.849803	-3.30508
ZDHHC12	-16.7682	20.6099	-3.27561	0.0125543	0.849803	-2.78065
CCNL1	-16.7314	30.5958	-2.63686	0.0319629	0.849803	-3.37175
CCDC14	-16.2573	11.1993	-2.5712	0.0352627	0.849803	-3.43587
TMEM258	-16.126	58.319	-2.34043	0.0498992	0.849803	-3.66457
DUSP9	-15.8545	6.4374	-2.97264	0.0194499	0.849803	-3.05288
EPS8L2	-15.7303	36.453	-2.72195	0.0281556	0.849803	-3.28945
RSRP1	-15.6337	26.7022	-2.78217	0.0257474	0.849803	-3.23178
PAM16	-15.4906	22.4798	-2.38086	0.0469471	0.849803	-3.62419
CCS	-15.1093	27.4425	-2.61786	0.0328835	0.849803	-3.39025
UQCC2	-14.972	21.2766	-2.55632	0.0360579	0.849803	-3.45046
SEMA3B	-14.8663	7.20966	-2.65235	0.031232	0.849803	-3.3567
RASSF7	-14.8163	23.7713	-2.4404	0.0429186	0.849803	-3.56493
COQ4	-14.3764	21.6387	-3.77213	0.00628936	0.849803	-2.37104
THOC6	-14.0742	14.8749	-2.77517	0.0260161	0.849803	-3.23846
GON7	-14.0132	12.6613	-6.80695	0.000196138	0.398063	-0.769157
UGT1A5	-13.5227	5.79549	-2.58984	0.0342918	0.849803	-3.41762
MAGEA1	-13.4345	4.828	-2.84757	0.0233737	0.849803	-3.16973
LUC7L	-13.4192	15.4081	-5.1914	0.00106411	0.64926	-1.45191
PSMG4	-13.199	13.9652	-3.50592	0.00907173	0.849803	-2.58483
SMOC1	-13.0733	13.709	-2.37336	0.0474815	0.849803	-3.63168
DNAJC4	-12.797	19.4634	-4.10664	0.00402813	0.849803	-2.12167
TRPT1	-12.4848	17.7433	-2.73124	0.0277694	0.849803	-3.28052
C12orf75	-12.2883	10.253	-2.70847	0.0287257	0.849803	-3.30242
MAPK8IP3	-12.2572	9.10815	-5.18336	0.00107399	0.64926	-1.45616
CLRN3	-12.2405	7.50458	-3.72489	0.00670677	0.849803	-2.40799
GOLGA8B	-12.204	12.7547	-3.54808	0.00855459	0.849803	-2.55007
CITED4	-12.0977	6.7791	-4.20805	0.00353078	0.849803	-2.05026
NRM	-12.0675	8.7733	-2.43966	0.0429666	0.849803	-3.56567
TAF10	-12.0571	22.2483	-2.81908	0.0243784	0.849803	-3.19668
LUC7L3	-11.9631	21.4237	-2.63272	0.0321614	0.849803	-3.37578
GRTP1	-11.7542	16.8508	-2.88981	0.0219634	0.849803	-3.13
HCFC1R1	-11.5272	18.0621	-2.37898	0.0470806	0.849803	-3.62607
PI3	-11.4465	5.63969	-2.4996	0.039262	0.849803	-3.50631
RASL11A	-11.3931	5.88081	-2.42978	0.0436109	0.849803	-3.57549
MIDN	-11.2279	14.0903	-3.6319	0.00761816	0.849803	-2.48196
PTS	-11.2015	18.0595	-3.14708	0.0150959	0.849803	-2.89418
SMIM26	-11.1589	44.07	-2.442	0.0428156	0.849803	-3.56335
PAGR1	-10.9793	15.3708	-2.4456	0.0425845	0.849803	-3.55978
ALS2CL	-10.8111	7.53035	-2.62235	0.0326637	0.849803	-3.38588
ZNF692	-10.6982	13.7846	-3.39408	0.0106125	0.849803	-2.67868
SNRNP25	-10.6585	17.559	-2.43466	0.0432914	0.849803	-3.57064
CALML4	-10.6262	8.66909	-2.96991	0.0195278	0.849803	-3.05541
TRAPPC5	-10.5832	8.43478	-4.09735	0.00407734	0.849803	-2.12831
MYO15B	-10.4568	14.3994	-3.09133	0.0163631	0.849803	-2.94434
EGFL7	-10.4257	15.8736	-2.59804	0.0338732	0.849803	-3.40959
NTHL1	-10.3786	15.6094	-2.8952	0.0217899	0.849803	-3.12495
DTX4	-10.3323	7.09427	-3.16176	0.0147799	0.849803	-2.88107
ACYP1	-10.273	7.11091	-4.33207	0.0030115	0.838881	-1.96552
SLX1B	-10.263	15.0445	-3.28469	0.0123928	0.849803	-2.77274
LPA	-10.2429	3.80511	-2.98597	0.0190747	0.849803	-3.04058
PLLP	-9.95587	7.06507	-6.84383	0.00018938	0.398063	-0.756944
CCDC84	-9.41602	7.6316	-3.38186	0.0107971	0.849803	-2.68908
SKIV2L	-9.41366	15.3937	-2.8029	0.024969	0.849803	-3.21204
SWI5	-9.35763	15.6411	-2.4364	0.043178	0.849803	-3.56891
PHF1	-9.14367	15.1675	-2.38029	0.0469879	0.849803	-3.62477
GOLGA8A	-9.1164	7.99646	-2.44832	0.04241	0.849803	-3.55707
RAPGEFL1	-9.09788	5.13548	-3.26288	0.0127845	0.849803	-2.79176
GRB14	-9.03862	10.2379	-3.05888	0.017152	0.849803	-2.97378
AKAP17A	-9.02851	19.5987	-3.6403	0.00753066	0.849803	-2.47521
KCNK5	-8.93186	3.85462	-2.93546	0.0205386	0.849803	-3.08736
RXRB	-8.8913	13.9866	-2.54368	0.0367477	0.849803	-3.46287
LEMD2	-8.88766	14.7672	-3.74046	0.00656597	0.849803	-2.39576
VSNL1	-8.73064	10.2642	-3.27584	0.0125502	0.849803	-2.78045
ACE2	-8.70293	3.33793	-5.59353	0.000677618	0.602544	-1.25137
SLC25A37	-8.63884	7.20027	-2.92737	0.0207839	0.849803	-3.09489
SCNN1A	-8.48097	3.6313	-3.23129	0.0133751	0.849803	-2.81946
NPIPA9	-8.42332	10.761	-2.36337	0.0482017	0.849803	-3.64165
CHKB	-8.21067	15.431	-2.749	0.0270462	0.849803	-3.26348
ADSSL1	-8.15121	7.28119	-2.63362	0.032118	0.849803	-3.3749
NPIPB12	-8.00766	5.70373	-3.25313	0.0129637	0.849803	-2.80029
HEXD	-7.99998	12.326	-3.36312	0.0110869	0.849803	-2.70507
PCED1A	-7.95983	16.635	-2.51093	0.0385998	0.849803	-3.49513
CSTF3	-7.89818	14.8326	-2.45913	0.0417261	0.849803	-3.54636
SIAE	-7.84184	9.34087	-4.1188	0.00396465	0.849803	-2.11301
ZNF76	-7.6057	13.0043	-2.35696	0.0486706	0.849803	-3.64806
FAM104B	-7.52109	7.93321	-6.98721	0.000165469	0.39179	-0.710644
TSPY3	-7.32513	2.44171	-2.86375	0.0228227	0.849803	-3.15448
FAM173A	-7.29399	8.31851	-2.97334	0.01943	0.849803	-3.05223
A4GALT	-7.1482	3.4446	-2.44243	0.0427879	0.849803	-3.56292
ENOSF1	-7.13475	15.2184	-3.50084	0.00913623	0.849803	-2.58904
CARD16	-7.10613	11.854	-2.87343	0.0224996	0.849803	-3.14537
ZMYND19	-7.1019	11.2214	-3.26309	0.0127806	0.849803	-2.79158
TAF11	-7.0737	13.043	-4.36572	0.00288543	0.838881	-1.94301
DHX16	-7.02707	14.4447	-2.63292	0.0321515	0.849803	-3.37558
FADS3	-7.00415	8.73556	-2.45113	0.0422309	0.849803	-3.55428
LCN12	-6.86594	4.30095	-5.87387	0.000500932	0.547423	-1.12466
PDSS1	-6.83676	7.36187	-3.44919	0.00982091	0.849803	-2.63214
ANKS3	-6.81716	6.28574	-3.61864	0.00775867	0.849803	-2.49264
C2orf68	-6.7876	11.9004	-3.70131	0.00692618	0.849803	-2.42659
HOOK2	-6.69292	8.70062	-2.48443	0.040168	0.849803	-3.52131
HEBP2	-6.6462	5.6275	-2.50975	0.038668	0.849803	-3.49629
ATAT1	-6.51193	4.42187	-3.24115	0.0131877	0.849803	-2.8108
SAYSD1	-6.42516	8.07165	-3.26279	0.0127861	0.849803	-2.79184
WDR90	-6.42062	4.7673	-3.03366	0.017793	0.849803	-2.99678
CHTF18	-6.33536	5.88193	-3.2308	0.0133846	0.849803	-2.8199
D2HGDH	-6.32029	6.55422	-2.68291	0.0298403	0.849803	-3.32709
TEDC1	-6.28269	5.00495	-3.16165	0.0147823	0.849803	-2.88117
GAL3ST1	-6.24404	4.53252	-3.0051	0.0185491	0.849803	-3.02296
CIAO3	-6.18402	10.6682	-2.9922	0.0189019	0.849803	-3.03483
SYBU	-6.15067	11.7604	-2.49516	0.0395253	0.849803	-3.5107
GTF2H4	-6.09891	10.9503	-3.14241	0.015198	0.849803	-2.89836
SNX15	-5.87011	11.9712	-2.89021	0.0219504	0.849803	-3.12962
SPINDOC	-5.79449	6.057	-2.36508	0.0480776	0.849803	-3.63994
ZNF444	-5.76981	12.214	-2.80478	0.0248997	0.849803	-3.21026
NFATC2IP	-5.64516	8.17851	-2.56203	0.0357507	0.849803	-3.44486
TEAD3	-5.63552	7.17676	-2.64542	0.0315571	0.849803	-3.36343
GPR160	-5.61593	3.79508	-2.93972	0.0204107	0.849803	-3.0834
CLDN14	-5.54388	5.29223	-2.46556	0.0413243	0.849803	-3.53999
NPIPA7	-5.4092	5.41934	-2.88762	0.0220341	0.849803	-3.13205
TMEM11	-5.37527	7.72483	-2.5734	0.0351464	0.849803	-3.43371
PIDD1	-5.354	5.91073	-2.74602	0.0271662	0.849803	-3.26634
CAPN15	-5.34935	7.89035	-3.48758	0.00930691	0.849803	-2.60005
PEX7	-5.3436	4.9629	-2.48265	0.0402754	0.849803	-3.52306
DPH7	-5.33997	6.86291	-4.50633	0.00241765	0.827624	-1.85118
NPAS2	-5.33469	6.96027	-2.52285	0.0379149	0.849803	-3.48338
RAB40C	-5.28347	7.14272	-2.7017	0.0290166	0.849803	-3.30895
NRTN	-5.20942	3.62863	-2.73015	0.0278141	0.849803	-3.28156
PPIL2	-5.19849	12.1346	-2.57008	0.035322	0.849803	-3.43697
VARS2	-5.13241	7.85791	-2.53847	0.0370361	0.849803	-3.468
CPOX	-5.12674	8.27545	-2.58921	0.0343242	0.849803	-3.41823
DCAF4L2	-5.00864	1.72093	-2.48436	0.040172	0.849803	-3.52137
SUPT7L	-4.96188	10.0093	-2.74889	0.0270506	0.849803	-3.26359
C11orf71	-4.93343	5.26031	-3.49123	0.00925957	0.849803	-2.59702
ZNF266	-4.86137	4.72686	-2.49984	0.0392481	0.849803	-3.50607
XRCC3	-4.86103	4.72039	-3.55984	0.00841613	0.849803	-2.54043
NPIPB3	-4.79351	6.48584	-2.97551	0.0193686	0.849803	-3.05023
RAC3	-4.71413	7.50048	-2.51591	0.038312	0.849803	-3.49022
OFD1	-4.58326	5.31315	-5.28631	0.00095472	0.64926	-1.40247
MZF1	-4.57215	4.96498	-2.8274	0.0240807	0.849803	-3.1888
PIGQ	-4.55895	8.81892	-2.45853	0.0417634	0.849803	-3.54695
IRF2BP1	-4.54852	10.3699	-2.60663	0.0334406	0.849803	-3.40121
TENT5A	-4.52737	4.58219	-3.35886	0.0111539	0.849803	-2.70872
TBC1D3D	-4.52207	4.31081	-3.52602	0.00882114	0.849803	-2.56822
FAM133A	-4.38629	1.77214	-2.5767	0.0349734	0.849803	-3.43048
LY6G5B	-4.3015	3.95592	-3.35619	0.0111962	0.849803	-2.71101
APOO	-4.27809	10.0331	-5.31682	0.000922237	0.64926	-1.38686
BX255925.3	-4.26	5.39177	-2.97353	0.0194247	0.849803	-3.05206
TLE2	-4.24648	4.38968	-2.47471	0.0407591	0.849803	-3.53092
EME2	-4.19562	3.51499	-3.624	0.00770158	0.849803	-2.48832
LBHD1	-4.18246	5.61682	-3.29668	0.012183	0.849803	-2.76232
HIST1H4J	-4.17636	3.14848	-4.13421	0.00388576	0.849803	-2.10207
SIRT5	-4.16676	7.02717	-2.51738	0.0382278	0.849803	-3.48877
RAB3IP	-4.06376	4.16287	-3.5519	0.00850939	0.849803	-2.54694
TSPY1	-4.03576	1.34525	-2.38651	0.0465491	0.849803	-3.61856
ING5	-4.01801	6.8808	-2.35201	0.0490355	0.849803	-3.653
NOXA1	-3.98566	4.56682	-2.81386	0.0245673	0.849803	-3.20163
ZNF580	-3.9781	4.53068	-3.43867	0.009967	0.849803	-2.64098
PIGL	-3.92067	5.72811	-2.45118	0.0422283	0.849803	-3.55424
KRT86	-3.91662	1.37636	-2.69869	0.0291472	0.849803	-3.31186
ARHGAP26	-3.84786	2.85584	-2.5434	0.0367631	0.849803	-3.46315
ABCA7	-3.82256	2.76871	-3.87133	0.00550134	0.849803	-2.29486
EHF	-3.78841	3.10796	-2.75129	0.0269542	0.849803	-3.26129
PAXBP1	-3.74619	5.93233	-2.36883	0.0478068	0.849803	-3.6362
INTS4	-3.74332	6.23613	-2.36253	0.0482634	0.849803	-3.64249
IKBKB	-3.72715	7.02708	-2.93238	0.0206317	0.849803	-3.09023
FBF1	-3.70329	2.65961	-4.74258	0.00180789	0.750822	-1.7047
CEP131	-3.6438	6.30944	-2.38907	0.0463699	0.849803	-3.61601
PPT2EGFL8	-3.62492	3.18184	-2.709	0.028703	0.849803	-3.30191
FAM89B	-3.56695	12.6741	-2.88877	0.0219968	0.849803	-3.13097
SAC3D1	-3.5418	6.4468	-2.45836	0.041774	0.849803	-3.54712
MISP3	-3.46973	2.13897	-2.43321	0.043386	0.849803	-3.57208
CCNE1	-3.38332	3.00325	-2.3485	0.0492953	0.849803	-3.6565
LTB4R	-3.37082	3.14184	-2.98249	0.0191717	0.849803	-3.04378
ZNF133	-3.36613	4.02125	-3.08829	0.0164353	0.849803	-2.94708
POU5F1	-3.35555	2.30726	-3.63192	0.00761801	0.849803	-2.48195
FAM156B	-3.34219	5.88809	-3.40459	0.0104564	0.849803	-2.66976
CEP164	-3.31384	3.63256	-2.95234	0.0200365	0.849803	-3.07167
CCDC24	-3.30805	3.10483	-4.08252	0.00415732	0.849803	-2.13894
SP6	-3.25592	1.2155	-2.35779	0.0486095	0.849803	-3.64722
ZNF205	-3.24902	5.36498	-2.40774	0.0450828	0.849803	-3.5974
NPIPB15	-3.24434	4.62041	-2.50531	0.0389267	0.849803	-3.50067
BLOC1S5	-3.24421	5.71732	-2.9491	0.0201319	0.849803	-3.07468
PRKRIP1	-3.2155	8.62112	-2.47816	0.0405483	0.849803	-3.52751
C20orf96	-3.15628	3.5591	-3.35245	0.0112556	0.849803	-2.71422
HMBOX1	-3.04512	5.18941	-3.05636	0.0172151	0.849803	-2.97607
DNASE1	-3.03524	2.32604	-3.82067	0.00588955	0.849803	-2.33353
ZNF337	-3.00741	5.08203	-2.52593	0.0377399	0.849803	-3.48034
IFT80	-2.98068	3.65724	-2.90448	0.0214946	0.849803	-3.11626
ZNF839	-2.96332	3.70893	-3.89084	0.00535932	0.849803	-2.2801
POLM	-2.95366	6.80537	-4.16449	0.00373568	0.849803	-2.0807
CHKBCPT1B	-2.92466	2.66354	-2.55424	0.0361703	0.849803	-3.4525
C1orf159	-2.92344	4.10744	-2.38028	0.0469885	0.849803	-3.62478
RHBDL2	-2.91706	1.35347	-4.70058	0.00190262	0.750822	-1.73004
NPIPA8	-2.90949	5.77658	-2.75468	0.0268191	0.849803	-3.25805
PNMT	-2.8971	0.9657	-2.84355	0.023513	0.849803	-3.17353
TTC14	-2.88638	5.99587	-2.79453	0.0252802	0.849803	-3.22
TFB1M	-2.87441	5.01802	-2.40265	0.0454304	0.849803	-3.60248
SDHAF4	-2.8647	4.3567	-2.5265	0.0377078	0.849803	-3.47979
AC003002.2	-2.85783	1.60068	-4.38155	0.00282815	0.837044	-1.9325
MTCL1	-2.81137	2.03435	-2.57364	0.0351339	0.849803	-3.43347
TMEM139	-2.79618	2.59615	-2.49551	0.0395045	0.849803	-3.51035
LPIN3	-2.78271	4.06679	-3.67487	0.00718147	0.849803	-2.44757
FAM13A	-2.7635	3.48704	-3.13054	0.0154607	0.849803	-2.90901
C16orf74	-2.72826	1.01421	-3.50459	0.0090885	0.849803	-2.58593
RHPN1	-2.72259	2.0768	-2.51647	0.0382798	0.849803	-3.48967
POLG2	-2.70549	4.34743	-2.81765	0.02443	0.849803	-3.19804
LMNTD2	-2.69151	2.7465	-5.50278	0.000748866	0.60793	-1.29463
CDR2L	-2.68964	2.0127	-2.38615	0.0465741	0.849803	-3.61892
C7orf43	-2.6866	5.02793	-4.1861	0.00363245	0.849803	-2.06555
NAT2	-2.66839	2.06539	-2.78647	0.025584	0.849803	-3.22768
SOCS1	-2.62197	1.58699	-4.85192	0.00158471	0.750822	-1.64012
TMEM164	-2.60554	3.87751	-2.38705	0.0465111	0.849803	-3.61802
PCGF1	-2.60552	5.31713	-2.42505	0.0439225	0.849803	-3.58019
TBC1D3G	-2.5931	2.12136	-3.44249	0.00991371	0.849803	-2.63777
ADAMTSL5	-2.59087	1.8866	-5.95257	0.000461016	0.547423	-1.09089
PROCA1	-2.58352	1.6821	-2.64169	0.0317333	0.849803	-3.36706
RNF215	-2.55485	3.77205	-5.22045	0.00102923	0.64926	-1.43663
VAMP1	-2.5165	3.77177	-3.8842	0.0054072	0.849803	-2.28511
WDR83	-2.48528	3.78526	-4.80216	0.00168229	0.750822	-1.66926
ENTPD2	-2.44716	1.48974	-3.64129	0.00752036	0.849803	-2.47442
PLEKHG6	-2.44601	2.9299	-2.39862	0.0457067	0.849803	-3.60649
TSPY8	-2.42535	0.808449	-3.13105	0.0154492	0.849803	-2.90854
BRICD5	-2.39929	2.23299	-3.14892	0.015056	0.849803	-2.89254
TBC1D3E	-2.3283	2.25281	-4.5723	0.00222736	0.819791	-1.8093
TRIM10	-2.31009	1.54309	-4.77389	0.00174064	0.750822	-1.686
C21orf58	-2.26697	2.61	-2.90308	0.0215388	0.849803	-3.11757
SH3BGR	-2.2607	2.47535	-3.3062	0.0120191	0.849803	-2.75407
AC074143.1	-2.24449	1.89478	-2.38301	0.0467956	0.849803	-3.62205
FAM156A	-2.23257	4.36699	-3.05201	0.0173241	0.849803	-2.98003
TSSK3	-2.23018	2.64562	-2.87053	0.0225956	0.849803	-3.14809
CFAP44	-2.20735	1.69018	-3.35417	0.0112282	0.849803	-2.71274
UCN	-2.20567	1.21147	-3.27476	0.0125696	0.849803	-2.78139
SAPCD1	-2.19932	1.28131	-4.46229	0.00255455	0.828852	-1.87956
FAM229A	-2.18595	2.04686	-3.5199	0.00889659	0.849803	-2.57326
INAFM1	-2.18345	2.6743	-2.46054	0.0416375	0.849803	-3.54496
TMEM91	-2.17558	2.21103	-2.60599	0.033473	0.849803	-3.40184
GYS1	-2.13014	4.05175	-2.40836	0.045041	0.849803	-3.59679
ATP6V1C2	-2.09687	1.22377	-3.9671	0.00484111	0.849803	-2.2231
ZNF404	-2.09037	1.20161	-2.51978	0.0380901	0.849803	-3.48641
MMACHC	-2.08003	3.22467	-2.5257	0.0377529	0.849803	-3.48057
OSBPL10	-2.07405	1.40165	-3.03084	0.0178659	0.849803	-2.99936
MUC1	-2.06383	1.00771	-2.53712	0.0371113	0.849803	-3.46933
SLC6A13	-2.05875	1.60139	-2.41288	0.0447355	0.849803	-3.5923
MACROD2	-2.04136	1.09783	-4.88998	0.00151428	0.750822	-1.6181
C6orf132	-2.03808	1.43244	-3.15746	0.0148716	0.849803	-2.8849
SPINK5	-2.02476	0.806375	-2.49203	0.0397114	0.849803	-3.51379
C19orf54	-2.01988	3.17941	-2.36338	0.0482009	0.849803	-3.64164
CXCL3	-2.01785	1.25363	-3.80173	0.00604215	0.849803	-2.34811
FOXJ1	-2.00358	0.832016	-2.86308	0.0228451	0.849803	-3.15511
TAF1C	-2.00154	5.23865	-2.97257	0.0194519	0.849803	-3.05294
AJM1	-1.99079	1.74173	-4.29059	0.00317527	0.849803	-1.99355
NEK8	-1.97793	2.53925	-2.9534	0.0200055	0.849803	-3.07069
SPIN3	-1.96476	2.63581	-3.6316	0.0076214	0.849803	-2.48221
IFT140	-1.95636	1.81924	-3.27201	0.0126189	0.849803	-2.78379
STPG3	-1.90946	0.980998	-4.79756	0.00169162	0.750822	-1.67197
TLE6	-1.89934	1.33536	-2.62588	0.0324917	0.849803	-3.38244
GLCCI1	-1.89166	1.79032	-2.84169	0.0235775	0.849803	-3.17528
NRGN	-1.89062	2.02901	-2.5283	0.0376058	0.849803	-3.47801
ZNF274	-1.87987	7.06491	-2.39793	0.0457545	0.849803	-3.60718
CCDC68	-1.84883	1.80287	-3.04737	0.0174415	0.849803	-2.98427
AL121594.1	-1.82867	2.02421	-3.00388	0.0185823	0.849803	-3.02409
RHOV	-1.81729	0.823567	-3.81763	0.00591377	0.849803	-2.33587
PAAF1	-1.81231	2.83505	-2.476	0.0406804	0.849803	-3.52965
NPIPB13	-1.81163	1.56856	-3.05806	0.0171725	0.849803	-2.97453
AC068631.2	-1.79875	1.79693	-2.68123	0.0299154	0.849803	-3.32872
F8A3	-1.78306	2.52897	-2.42315	0.0440484	0.849803	-3.58208
CSAG2	-1.73979	0.712311	-2.82676	0.0241034	0.849803	-3.18941
GDPD5	-1.71566	2.04115	-2.63758	0.0319286	0.849803	-3.37105
YJEFN3	-1.69716	1.67045	-2.76132	0.0265561	0.849803	-3.25169
ZNF213	-1.6769	2.1735	-3.25484	0.0129322	0.849803	-2.7988
ZNF446	-1.67537	2.52783	-2.81706	0.0244514	0.849803	-3.1986
SGK494	-1.67186	1.16904	-3.85035	0.00565863	0.849803	-2.31081
NAA11	-1.6604	0.553468	-2.54902	0.0364546	0.849803	-3.45763
RAD52	-1.65925	2.58369	-2.60818	0.033363	0.849803	-3.39969
ELMOD3	-1.63215	4.42331	-2.52875	0.0375805	0.849803	-3.47757
FAM72D	-1.63094	1.65007	-2.40639	0.0451745	0.849803	-3.59875
GEN1	-1.62882	1.67095	-2.90095	0.0216063	0.849803	-3.11956
CLBA1	-1.58792	2.06394	-2.73999	0.0274106	0.849803	-3.27212
FRS3	-1.58006	1.95642	-3.1955	0.0140795	0.849803	-2.85106
TSPOAP1	-1.56877	1.62007	-3.81585	0.00592793	0.849803	-2.33723
RSPH1	-1.56355	0.930415	-3.79663	0.00608398	0.849803	-2.35205
ABHD16B	-1.55672	1.78387	-3.60553	0.00790037	0.849803	-2.50325
MAMLD1	-1.55185	1.47757	-3.23873	0.0132335	0.849803	-2.81293
MTCP1	-1.52588	0.974017	-4.40098	0.00275948	0.836297	-1.91965
SLC16A14	-1.52285	1.04853	-2.44201	0.0428149	0.849803	-3.56334
ZNF653	-1.50495	2.0393	-2.91816	0.0210669	0.849803	-3.10348
KIAA0895L	-1.50393	1.74558	-2.42848	0.0436962	0.849803	-3.57678
SETD4	-1.47474	2.96972	-2.35868	0.0485441	0.849803	-3.64633
AL136454.1	-1.43456	1.60647	-4.45567	0.00257586	0.828852	-1.88385
CLDN9	-1.36843	0.793798	-2.34636	0.0494549	0.849803	-3.65865
MRE11	-1.35941	2.4395	-2.99896	0.0187161	0.849803	-3.02861
AGER	-1.32159	1.71551	-2.81849	0.0243998	0.849803	-3.19724
TMEM238	-1.31515	0.598378	-2.67164	0.0303459	0.849803	-3.338
ANKRD40CL	-1.3082	0.458236	-3.05503	0.0172482	0.849803	-2.97728
PPP1R1C	-1.30272	0.75412	-2.35315	0.0489511	0.849803	-3.65186
SAPCD2	-1.29655	1.08801	-2.65285	0.0312089	0.849803	-3.35622
PIGZ	-1.29482	2.13274	-2.64406	0.0316213	0.849803	-3.36476
STK36	-1.28976	2.67105	-2.70059	0.029065	0.849803	-3.31003
DIRAS3	-1.28457	0.473999	-3.36114	0.011118	0.849803	-2.70677
CDX2	-1.26822	0.422742	-2.57606	0.0350065	0.849803	-3.4311
NAALAD2	-1.26148	0.616808	-5.38062	0.0008582	0.625232	-1.35466
BBOX1	-1.25151	0.780651	-3.30735	0.0119995	0.849803	-2.75308
EFCAB13	-1.2507	0.882185	-3.03787	0.0176841	0.849803	-2.99293
FAM72A	-1.24139	1.95769	-2.69894	0.0291363	0.849803	-3.31161
TIGD3	-1.22647	0.877789	-3.59589	0.00800623	0.849803	-2.51105
LYPD6B	-1.2199	0.617017	-2.39521	0.0459425	0.849803	-3.60989
CCER2	-1.20575	0.556509	-3.66555	0.00727389	0.849803	-2.455
ELL3	-1.19841	1.03422	-3.48602	0.00932723	0.849803	-2.60135
SLC35E2A	-1.19071	2.92345	-2.57825	0.0348918	0.849803	-3.42895
LYG1	-1.16326	0.79793	-3.94252	0.00500195	0.849803	-2.24135
POLI	-1.1613	1.66642	-3.8922	0.00534955	0.849803	-2.27907
CTU1	-1.11033	1.18717	-3.40874	0.0103956	0.849803	-2.66625
SPATA33	-1.10744	1.37522	-2.77549	0.0260036	0.849803	-3.23815
MC1R	-1.10449	1.04383	-3.48155	0.00938578	0.849803	-2.60508
EFHC1	-1.09737	1.61604	-3.91913	0.00516041	0.849803	-2.25883
NT5M	-1.05839	1.17784	-2.50392	0.0390084	0.849803	-3.50205
SMKR1	-1.05537	0.631559	-4.24669	0.00335923	0.849803	-2.02355
RNF186	-1.04645	0.402066	-3.12505	0.0155837	0.849803	-2.91393
PER2	-1.04236	1.97882	-3.0578	0.017179	0.849803	-2.97476
KPNA7	-1.03619	0.554501	-3.41378	0.010322	0.849803	-2.66198
FA2H	-1.03576	0.459462	-2.70068	0.0290609	0.849803	-3.30993
NPIPB11	-1.03071	0.894068	-3.51819	0.00891776	0.849803	-2.57467
MMP25	-1.02997	0.995578	-3.15611	0.0149006	0.849803	-2.88611
NPHP3	-1.02825	1.10353	-2.50681	0.0388391	0.849803	-3.49919
ZNF182	-1.02389	1.81549	-3.02426	0.0180381	0.849803	-3.00538
LIPH	-1.01008	0.663407	-3.73631	0.0066032	0.849803	-2.39902
AMIGO3	-1.00273	0.837897	-2.48802	0.0399517	0.849803	-3.51776
MESP1	-1.00082	0.704433	-6.52847	0.0002568	0.408573	-0.865579
FAM47E	-0.984632	0.92749	-3.47838	0.00942739	0.849803	-2.60772
DMAC2L	-0.978719	1.6181	-2.47592	0.040685	0.849803	-3.52972
CAMKMT	-0.97359	1.91082	-2.44118	0.0428684	0.849803	-3.56416
TLCD2	-0.971092	0.952592	-2.41717	0.0444468	0.849803	-3.58802
FAM53A	-0.958327	0.880811	-5.11079	0.00116794	0.69135	-1.49496
C2CD4B	-0.927909	0.422015	-2.84464	0.0234751	0.849803	-3.17249
ZNF528	-0.923937	1.30817	-3.39751	0.0105613	0.849803	-2.67577
TMEM191B	-0.92201	0.63518	-2.94238	0.0203314	0.849803	-3.08093
GFOD1	-0.917504	1.29457	-2.90776	0.021391	0.849803	-3.11319
SMIM27	-0.909339	1.57765	-3.27743	0.0125217	0.849803	-2.77906
PPP1R32	-0.885517	0.891321	-2.70358	0.0289359	0.849803	-3.30714
TRIM36	-0.88233	0.444282	-2.45772	0.0418145	0.849803	-3.54775
C3orf52	-0.876175	0.560165	-2.81295	0.0246007	0.849803	-3.2025
ARMH1	-0.866888	0.660739	-2.38484	0.0466664	0.849803	-3.62023
TFCP2L1	-0.832255	0.401318	-4.26022	0.0033013	0.849803	-2.01427
SLC15A2	-0.825674	0.415438	-3.83237	0.00579732	0.849803	-2.32455
PPP1R36	-0.793897	0.406534	-2.99217	0.0189027	0.849803	-3.03486
COL4A4	-0.78195	0.673422	-2.37077	0.0476667	0.849803	-3.63426
TBC1D3K	-0.781432	1.10317	-4.78249	0.00172266	0.750822	-1.68089
CCDC17	-0.773545	0.760426	-2.88271	0.0221941	0.849803	-3.13666
TIAF1	-0.766408	0.867618	-2.77646	0.0259665	0.849803	-3.23723
TCAP	-0.763222	0.480062	-3.56505	0.00835546	0.849803	-2.53617
FUT3	-0.749862	0.393027	-2.79607	0.025223	0.849803	-3.21854
TMEM191C	-0.727711	0.587866	-3.01717	0.0182254	0.849803	-3.01188
ALG14	-0.723849	1.46212	-2.35691	0.0486739	0.849803	-3.6481
TBX6	-0.718981	0.561702	-2.73139	0.027763	0.849803	-3.28037
TSTD3	-0.716614	0.878898	-3.82495	0.00585564	0.849803	-2.33025
MOGAT1	-0.715721	0.305403	-2.4075	0.0450992	0.849803	-3.59764
SSC4D	-0.695419	0.854327	-2.56085	0.035814	0.849803	-3.44602
RTBDN	-0.669282	0.360313	-3.99494	0.00466565	0.849803	-2.20257
EPHA10	-0.662014	0.359863	-2.42645	0.0438297	0.849803	-3.57879
PF4V1	-0.655135	0.218378	-3.06502	0.0169997	0.849803	-2.96819
KREMEN2	-0.652922	0.39117	-3.26706	0.0127083	0.849803	-2.78811
ZNF223	-0.65241	0.86977	-2.393	0.0460961	0.849803	-3.61209
OTUD3	-0.649554	0.990906	-2.42927	0.0436444	0.849803	-3.576
INCA1	-0.642328	0.733599	-3.00722	0.0184918	0.849803	-3.02101
TCEANC2	-0.637488	1.18484	-2.72254	0.0281309	0.849803	-3.28888
LRRC46	-0.633154	0.545153	-2.38586	0.0465949	0.849803	-3.61921
TSPAN10	-0.631318	0.917468	-2.8131	0.0245949	0.849803	-3.20235
AC020907.6	-0.620237	0.352115	-3.67833	0.00714749	0.849803	-2.44482
MROH7	-0.610995	0.212303	-3.05855	0.0171603	0.849803	-2.97408
ASIC3	-0.595083	0.696544	-2.98623	0.0190674	0.849803	-3.04033
ATP6V1E2	-0.588647	0.941547	-2.36804	0.0478634	0.849803	-3.63698
FAM107A	0.655122	0.647747	4.68796	0.00193215	0.752031	-1.73771
TTC7B	0.684922	0.728985	3.50263	0.0091134	0.849803	-2.58756
ROR1	0.739803	0.566618	2.51946	0.0381085	0.849803	-3.48672
KIAA0513	0.756024	1.04572	2.57623	0.0349979	0.849803	-3.43094
UBXN7	0.779011	2.19303	2.45587	0.0419311	0.849803	-3.54959
LYRM7	0.821779	1.98394	3.44058	0.00994037	0.849803	-2.63938
FBXW8	0.841802	2.76039	2.64643	0.0315093	0.849803	-3.36245
ZNF25	0.89012	1.26313	2.35263	0.0489895	0.849803	-3.65238
CDC14A	0.932503	1.00453	3.30354	0.0120648	0.849803	-2.75638
ZNF880	0.933385	0.809277	2.97376	0.019418	0.849803	-3.05184
MTX3	0.946979	2.17734	3.14874	0.0150599	0.849803	-2.8927
STARD13	0.974716	1.61432	2.57209	0.0352154	0.849803	-3.43499
BMPR1A	0.976091	1.82469	2.50611	0.0388804	0.849803	-3.49989
EIF2S3B	1.00672	1.54718	2.48689	0.0400197	0.849803	-3.51887
PCDH12	1.0091	1.31598	2.44554	0.0425882	0.849803	-3.55984
DUSP8	1.00981	1.3857	2.48555	0.0401003	0.849803	-3.5202
GZF1	1.11644	2.66056	2.45844	0.0417693	0.849803	-3.54704
RAB22A	1.13262	3.49313	2.39975	0.0456293	0.849803	-3.60537
SCARF1	1.1396	2.30713	2.50605	0.0388835	0.849803	-3.49994
SUFU	1.14564	2.23959	2.90068	0.0216148	0.849803	-3.11981
CHD7	1.18888	1.94394	2.45727	0.0418426	0.849803	-3.5482
FUT1	1.18939	1.02649	2.52499	0.0377934	0.849803	-3.48127
RRP15	1.21549	2.58548	3.17972	0.0144027	0.849803	-2.86507
CEMIP	1.25402	1.06077	2.35348	0.0489264	0.849803	-3.65153
CCNJ	1.26809	1.16497	3.45291	0.00976979	0.849803	-2.62902
NOS3	1.27079	1.62058	3.53526	0.00870843	0.849803	-2.5606
RPS6KA2	1.31782	1.85722	2.5217	0.0379805	0.849803	-3.48451
ARHGAP44	1.33065	1.25274	2.67305	0.0302823	0.849803	-3.33663
SREK1IP1	1.42516	2.7556	2.47908	0.0404922	0.849803	-3.5266
SRFBP1	1.44979	2.47646	3.70082	0.00693085	0.849803	-2.42698
TYW1	1.45362	4.90386	2.7388	0.027459	0.849803	-3.27326
AVL9	1.45993	4.89138	2.78771	0.025537	0.849803	-3.2265
VCPIP1	1.46743	3.12831	2.9788	0.0192756	0.849803	-3.04719
RAD18	1.51335	2.49757	2.39979	0.0456261	0.849803	-3.60532
TMEM268	1.54925	2.10023	2.47142	0.0409616	0.849803	-3.53418
CCDC126	1.55468	2.58159	2.64456	0.0315973	0.849803	-3.36426
LMBR1	1.66555	3.39439	2.47787	0.0405659	0.849803	-3.52779
RPP14	1.6818	3.44364	2.37568	0.0473156	0.849803	-3.62937
RASIP1	1.76846	2.04933	2.96376	0.0197045	0.849803	-3.0611
TWISTNB	1.78939	3.19695	4.56395	0.00225051	0.819791	-1.81456
ZBED3	1.80609	3.23527	3.0018	0.0186386	0.849803	-3.02599
OTUD1	1.8162	3.51403	2.81841	0.0244028	0.849803	-3.19732
UTP15	1.82931	2.87207	3.35006	0.0112937	0.849803	-2.71626
JMY	1.85886	2.12541	2.68408	0.0297886	0.849803	-3.32597
PHF20	1.86869	4.11716	2.72856	0.0278799	0.849803	-3.28309
ACAP2	1.87866	4.2921	3.3535	0.0112389	0.849803	-2.71332
ACTR8	1.89091	3.70222	3.84439	0.00570423	0.849803	-2.31536
IKZF5	1.94914	2.87055	2.52241	0.0379399	0.849803	-3.48381
EOGT	1.95882	2.96935	2.38895	0.0463782	0.849803	-3.61613
RUFY2	1.9772	1.96961	3.14277	0.0151901	0.849803	-2.89804
TRIM23	1.98072	2.70819	2.46035	0.0416493	0.849803	-3.54515
VKORC1L1	1.98264	7.04246	2.78429	0.0256668	0.849803	-3.22976
WWC3	2.07672	2.86767	2.66094	0.0308344	0.849803	-3.34837
GTF3C3	2.08428	4.89416	2.48501	0.0401328	0.849803	-3.52073
TBC1D5	2.19775	4.07253	3.61122	0.00783856	0.849803	-2.49864
PRLR	2.23869	3.43219	2.8943	0.0218187	0.849803	-3.12579
SCN1B	2.24308	2.82355	4.44939	0.00259627	0.828852	-1.88794
TBC1D9	2.24651	4.82154	2.41531	0.0445713	0.849803	-3.58987
UBLCP1	2.25056	5.24898	2.66288	0.0307453	0.849803	-3.34649
MAPK8	2.26172	3.51156	2.41262	0.0447524	0.849803	-3.59255
UTP25	2.26477	3.49294	2.75161	0.0269416	0.849803	-3.26098
CACUL1	2.33461	3.37961	2.38899	0.0463755	0.849803	-3.61609
BCL6B	2.34141	2.76115	2.38528	0.0466353	0.849803	-3.61978
FAM220A	2.34693	5.35105	2.8146	0.0245404	0.849803	-3.20093
CYLD	2.39781	4.34886	2.5416	0.0368627	0.849803	-3.46492
RAD17	2.46075	5.91547	2.42071	0.0442103	0.849803	-3.5845
TIE1	2.49097	2.90439	2.40851	0.0450307	0.849803	-3.59664
FYTTD1	2.49418	4.76433	3.17947	0.0144079	0.849803	-2.8653
PSKH1	2.68915	4.18167	2.50594	0.0388898	0.849803	-3.50005
PHAX	2.70128	6.61372	3.72297	0.00672434	0.849803	-2.4095
RHBDD1	2.70658	4.20677	2.53992	0.036956	0.849803	-3.46658
UHRF1BP1L	2.75114	5.77589	2.78135	0.0257789	0.849803	-3.23256
DNASE1L3	2.75905	2.37446	2.35009	0.0491776	0.849803	-3.65492
HLTF	2.79776	8.37865	2.68115	0.029919	0.849803	-3.3288
JCAD	2.81089	2.87893	2.40369	0.0453592	0.849803	-3.60144
TRUB1	2.83375	3.8877	2.55714	0.0360134	0.849803	-3.44965
CCSER2	2.87964	3.27494	2.55752	0.0359931	0.849803	-3.44928
PXK	2.93694	5.38628	2.68499	0.0297482	0.849803	-3.32509
FNIP1	2.94545	3.86824	2.36446	0.0481231	0.849803	-3.64057
CAPN7	2.9612	5.81116	2.42125	0.0441744	0.849803	-3.58396
IPO11	3.03062	4.2176	3.98703	0.00471478	0.849803	-2.20839
VPS41	3.11695	5.66835	2.62785	0.0323961	0.849803	-3.38052
TMEM161B	3.14824	4.78119	5.0782	0.00121306	0.69936	-1.51266
RNF216	3.15998	6.73506	2.75306	0.0268835	0.849803	-3.25959
CTIF	3.20405	4.68152	3.34282	0.0114102	0.849803	-2.72248
EIF5A2	3.22084	2.87461	4.34767	0.00295233	0.838881	-1.95506
SLC30A5	3.31178	10.2877	2.42189	0.0441318	0.849803	-3.58332
DTNA	3.31644	2.44179	2.97005	0.0195237	0.849803	-3.05527
NCKAP1	3.3403	5.20665	2.98957	0.0189746	0.849803	-3.03726
PRKAR2A	3.41284	7.1004	2.49475	0.0395492	0.849803	-3.5111
NTN4	3.48952	4.82086	2.78328	0.0257052	0.849803	-3.23072
ITCH	3.57864	7.92386	2.41794	0.0443952	0.849803	-3.58725
ANKRD46	3.59833	7.44001	7.17957	0.00013852	0.39179	-0.651361
SNX18	3.60677	5.34948	2.45988	0.0416785	0.849803	-3.54561
TK2	3.61124	4.91532	3.11217	0.0158767	0.849803	-2.92552
TNPO3	3.65965	10.9746	3.35074	0.011283	0.849803	-2.71569
SLAIN2	3.67104	7.14326	2.48066	0.0403961	0.849803	-3.52503
MBTPS2	3.7053	5.57007	2.48588	0.0400805	0.849803	-3.51987
IRAK2	3.74949	6.85279	2.47431	0.0407835	0.849803	-3.53131
SLK	3.7845	5.41569	2.39914	0.0456711	0.849803	-3.60597
DCAF10	3.79029	4.42739	2.4734	0.0408396	0.849803	-3.53222
DPH3	3.85021	7.89486	2.51237	0.0385163	0.849803	-3.49371
REEP3	3.8754	6.08636	2.60768	0.0333882	0.849803	-3.40018
HOMER3	3.88709	6.29659	3.50392	0.00909706	0.849803	-2.58649
RAP1GDS1	3.8938	6.11398	2.97082	0.0195017	0.849803	-3.05456
DHX29	3.89957	6.19812	3.43645	0.00999809	0.849803	-2.64284
PCYT1A	3.95372	10.6067	3.09407	0.0162982	0.849803	-2.94186
CSGALNACT2	3.95631	5.77009	2.92134	0.0209687	0.849803	-3.10052
TMEM248	3.98705	20.8836	2.93018	0.0206983	0.849803	-3.09227
CERS6	3.98862	6.4867	2.3459	0.0494897	0.849803	-3.65911
BCL2L13	4.07009	11.5061	2.40553	0.0452333	0.849803	-3.59961
COL4A3BP	4.13927	4.42041	2.92116	0.020974	0.849803	-3.10068
GNA12	4.15702	7.53607	3.23111	0.0133786	0.849803	-2.81962
CHN2	4.1888	5.20854	3.00415	0.0185748	0.849803	-3.02383
VIRMA	4.24026	8.92036	2.88482	0.0221251	0.849803	-3.13467
CYP7B1	4.24753	3.35376	2.83279	0.0238897	0.849803	-3.1837
SLC9B2	4.4609	5.05961	2.38451	0.0466894	0.849803	-3.62055
SELENOI	4.46364	7.56643	3.01687	0.0182335	0.849803	-3.01216
SCAMP1	4.49017	6.29765	3.85201	0.00564599	0.849803	-2.30955
NPR2	4.49028	4.58588	2.87732	0.0223708	0.849803	-3.14171
JMJD4	4.59449	9.03213	2.66207	0.0307822	0.849803	-3.34727
OXR1	4.64605	8.41322	2.59801	0.033875	0.849803	-3.40963
SWAP70	4.67751	6.9081	2.47114	0.0409787	0.849803	-3.53446
PAK2	4.70349	14.1482	4.40864	0.00273292	0.836297	-1.9146
PNMA6A	4.87501	4.03986	3.06745	0.0169399	0.849803	-2.96599
SLC26A1	4.8773	5.61937	2.36775	0.0478843	0.849803	-3.63727
CDC23	4.92781	9.96834	3.39876	0.0105427	0.849803	-2.6747
AL133352.1	4.98426	6.80464	4.33752	0.00299068	0.838881	-1.96186
MEF2D	5.00079	8.88776	2.57738	0.0349374	0.849803	-3.42981
PI4K2A	5.16556	6.65282	3.58442	0.00813426	0.849803	-2.52037
LARP4	5.1969	11.4961	2.73257	0.0277144	0.849803	-3.27924
DYNC1LI1	5.20755	10.9298	2.71594	0.0284082	0.849803	-3.29523
CISD1	5.2712	9.64064	2.79019	0.0254436	0.849803	-3.22414
COPS4	5.28229	9.44694	2.51209	0.0385327	0.849803	-3.49399
CD34	5.3235	4.81782	2.37852	0.0471134	0.849803	-3.62653
RAB12	5.40569	12.8222	2.64377	0.0316347	0.849803	-3.36503
ATF6	5.49793	9.71695	3.48923	0.00928558	0.849803	-2.59869
GNA13	5.52594	10.5795	2.48951	0.0398624	0.849803	-3.51628
YIPF5	5.66157	11.5997	3.81572	0.00592904	0.849803	-2.33734
UBE2D2	5.68699	22.3566	2.85308	0.0231846	0.849803	-3.16453
DCTN4	5.75728	11.9725	3.10062	0.0161444	0.849803	-2.93594
UBE3C	5.95674	12.6582	2.55278	0.03625	0.849803	-3.45394
HS1BP3	5.97974	13.6225	3.67247	0.0072051	0.849803	-2.44948
PCMTD1	5.99394	11.727	2.40163	0.0455	0.849803	-3.60349
RUFY1	6.03617	14.3405	3.44878	0.00982663	0.849803	-2.63249
RB1CC1	6.04358	8.95748	4.4577	0.00256931	0.828852	-1.88254
FBXW11	6.07831	8.99391	2.36157	0.0483334	0.849803	-3.64345
RNF14	6.11726	9.86682	2.98974	0.0189698	0.849803	-3.0371
CLIP1	6.30766	12.3339	2.47271	0.0408819	0.849803	-3.5329
SLC25A32	6.31929	9.353	2.46317	0.041473	0.849803	-3.54235
UBE2E2	6.3233	6.46814	3.41457	0.0103105	0.849803	-2.66131
ATXN10	6.33572	21.3625	3.57006	0.00829762	0.849803	-2.53207
CDK7	6.34922	11.1311	2.44363	0.0427106	0.849803	-3.56173
SEC24D	6.41161	10.8481	2.41733	0.0444363	0.849803	-3.58787
MTREX	6.4239	12.4591	2.71471	0.0284604	0.849803	-3.29642
TRIM8	6.56832	12.8239	2.90538	0.021466	0.849803	-3.11542
MTSS1L	6.58181	10.5261	2.39233	0.0461426	0.849803	-3.61276
PTEN	6.60586	7.54387	2.85746	0.0230354	0.849803	-3.1604
TRPC4AP	6.68771	20.3844	2.88655	0.0220689	0.849803	-3.13305
CAMLG	6.7097	10.757	2.70063	0.029063	0.849803	-3.30998
FOXN3	6.74664	9.2701	2.54512	0.0366688	0.849803	-3.46147
BAG3	7.01566	12.2756	2.82764	0.0240719	0.849803	-3.18857
ISOC1	7.04686	21.3209	2.83765	0.0237188	0.849803	-3.1791
ARFGEF1	7.12517	8.26042	2.78596	0.0256034	0.849803	-3.22817
OSBP	7.29634	15.2348	2.50105	0.0391767	0.849803	-3.50488
MRPS27	7.36389	16.3732	2.49495	0.0395376	0.849803	-3.5109
GFM2	7.39169	10.9059	4.98778	0.0013486	0.722976	-1.56261
ARMC1	7.42991	12.9864	3.49855	0.00916541	0.849803	-2.59094
SLC2A10	7.56262	6.66393	2.49268	0.0396725	0.849803	-3.51315
CERK	7.66093	11.8789	2.73069	0.0277919	0.849803	-3.28105
ISCA1	7.66366	16.8721	2.40947	0.0449659	0.849803	-3.59569
UBE2K	7.935	19.0087	3.1002	0.0161541	0.849803	-2.93632
SCARA3	7.97818	5.87294	4.58428	0.00219458	0.819791	-1.80177
TTC37	8.14469	9.33415	2.62953	0.0323151	0.849803	-3.37889
CAB39	8.19779	14.556	2.53176	0.0374113	0.849803	-3.47461
TBC1D9B	8.5059	20.6345	2.47787	0.0405658	0.849803	-3.52779
TSNAX	8.51745	12.7483	2.47092	0.0409919	0.849803	-3.53467
ATP6V1A	8.56994	13.3445	2.44654	0.0425237	0.849803	-3.55884
UGT3A1	8.85922	9.16432	3.77291	0.00628271	0.849803	-2.37044
TMEM167A	8.94217	15.6627	2.37493	0.047369	0.849803	-3.63011
BSDC1	9.05707	18.0173	2.54084	0.0369047	0.849803	-3.46567
TMEM140	9.34091	17.8219	2.6604	0.0308592	0.849803	-3.34889
MCOLN1	9.4593	13.8404	5.24349	0.00100245	0.64926	-1.42461
RHEB	9.49217	33.1532	2.82285	0.0242431	0.849803	-3.19311
MTPN	9.74046	22.4579	2.69293	0.029398	0.849803	-3.31741
CUL1	9.81298	23.3606	3.64835	0.00744775	0.849803	-2.46876
EMC3	9.91863	20.4263	4.33339	0.00300645	0.838881	-1.96463
NCOA2	10.4957	12.1981	3.19405	0.014109	0.849803	-2.85235
SERINC3	10.5506	23.8558	2.42138	0.044166	0.849803	-3.58384
UBE2B	10.5935	19.5298	3.08221	0.0165808	0.849803	-2.95259
GNG12	10.6186	13.7819	2.7196	0.0282541	0.849803	-3.29171
STIM1	10.6549	18.526	2.52539	0.0377707	0.849803	-3.48088
IPO7	10.7423	19.6341	2.4744	0.040778	0.849803	-3.53122
ARL8B	11.4192	20.3668	2.97517	0.019378	0.849803	-3.05054
TMEM59	11.4305	32.3257	2.35535	0.0487884	0.849803	-3.64966
ARL1	11.6167	24.5489	2.54018	0.0369414	0.849803	-3.46632
GLB1	11.7206	19.6325	3.27774	0.0125163	0.849803	-2.7788
SMG5	11.7819	30.5656	2.43527	0.0432514	0.849803	-3.57003
ANO6	11.8126	16.5994	3.34611	0.0113571	0.849803	-2.71965
CD302	11.8273	12.9874	2.60764	0.0333904	0.849803	-3.40022
IQSEC1	11.8545	14.4408	3.07326	0.0167976	0.849803	-2.96071
ITGAV	12.0516	15.7348	2.50847	0.0387425	0.849803	-3.49756
PALLD	12.1026	17.8436	3.5699	0.00829949	0.849803	-2.53221
RAB5B	12.14	21.8244	2.71523	0.0284385	0.849803	-3.29592
LARP1	12.38	24.1482	2.78924	0.0254793	0.849803	-3.22504
SLC17A5	12.4052	15.655	2.49667	0.0394356	0.849803	-3.50921
EPRS	12.4211	20.9833	4.83205	0.0016229	0.750822	-1.6517
IMPAD1	12.5059	18.1029	2.37075	0.0476681	0.849803	-3.63428
FAM3C	12.7314	21.3273	2.4394	0.0429834	0.849803	-3.56593
ETF1	12.8176	20.8558	2.63511	0.0320467	0.849803	-3.37345
YME1L1	12.8227	27.2179	2.43409	0.0433287	0.849803	-3.5712
S100A13	12.9202	27.6541	2.36717	0.0479264	0.849803	-3.63785
ZMPSTE24	12.9371	23.3662	3.98057	0.00475535	0.849803	-2.21315
TNS3	13.0256	16.7763	2.89258	0.021874	0.849803	-3.1274
SLC38A2	13.2975	26.4206	2.42607	0.0438552	0.849803	-3.57917
MCCC2	13.7361	24.124	3.74165	0.0065553	0.849803	-2.39483
ZMAT2	13.7819	31.8282	2.59652	0.0339502	0.849803	-3.41108
PPP2R5A	13.7961	25.7347	2.38144	0.0469062	0.849803	-3.62362
KLF6	13.9223	19.622	3.19192	0.0141523	0.849803	-2.85424
SNX2	14.1708	22.3447	3.29699	0.0121777	0.849803	-2.76206
CPNE3	14.322	20.3868	4.6018	0.00214764	0.813612	-1.79082
LAMB2	14.3384	18.8375	2.40362	0.0453634	0.849803	-3.6015
HMGCR	14.465	14.6212	3.78739	0.00616054	0.849803	-2.3592
HSPA4	14.505	25.6797	3.1573	0.0148751	0.849803	-2.88505
MFSD1	14.5476	25.572	2.88765	0.0220332	0.849803	-3.13202
MTFR1	14.6166	17.5136	3.21015	0.0137866	0.849803	-2.8381
RNF187	14.7923	30.2012	3.21209	0.0137484	0.849803	-2.83639
CAST	15.4747	31.469	2.40966	0.0449528	0.849803	-3.5955
YWHAG	15.488	38.603	2.49095	0.0397759	0.849803	-3.51486
REEP5	15.8586	34.9369	3.44298	0.00990692	0.849803	-2.63736
EMC2	16.0207	31.2577	3.45213	0.0097805	0.849803	-2.62967
SLC25A13	16.2808	29.1888	2.41694	0.0444624	0.849803	-3.58825
DIAPH1	16.6666	25.9551	5.05927	0.00124014	0.69936	-1.52301
PDHB	16.839	36.8099	4.03418	0.00443	0.849803	-2.17388
TOLLIP	17.5038	30.2001	3.63769	0.00755773	0.849803	-2.47731
PRNP	17.5294	24.2294	2.61673	0.0329393	0.849803	-3.39135
EIF4EBP2	17.6465	20.1145	2.549	0.0364559	0.849803	-3.45765
MBL2	17.9509	14.67	3.05192	0.0173263	0.849803	-2.98011
PEPD	18.0111	44.1399	2.95232	0.0200371	0.849803	-3.07169
SBDS	18.1297	35.4196	4.01119	0.00456649	0.849803	-2.19066
ESYT1	18.1426	26.3229	2.78331	0.025704	0.849803	-3.23069
CA2	18.7817	26.5691	2.60292	0.0336269	0.849803	-3.40483
SLC4A2	19.1323	35.9896	2.54113	0.0368886	0.849803	-3.46538
ISCU	19.2833	61.071	2.67065	0.0303908	0.849803	-3.33896
IL6ST	19.537	23.3946	2.39935	0.0456564	0.849803	-3.60576
TNIP1	20.6298	50.6477	2.64346	0.0316493	0.849803	-3.36533
TIMP3	20.6361	18.8465	2.99861	0.0187258	0.849803	-3.02893
SIL1	20.7437	42.8358	2.78417	0.0256713	0.849803	-3.22987
ATP6V1C1	21.7969	23.731	2.42206	0.0441207	0.849803	-3.58316
CALU	21.9933	35.23	4.39053	0.00279619	0.836297	-1.92655
PEX19	22.0455	31.1728	2.85878	0.0229905	0.849803	-3.15916
PAIP2	22.2242	52.3347	3.13072	0.0154566	0.849803	-2.90884
ALCAM	22.6209	22.4714	2.36995	0.047726	0.849803	-3.63508
OPTN	24.3247	38.1468	2.9525	0.0200321	0.849803	-3.07153
WWP1	25.3453	35.1015	3.72907	0.00666864	0.849803	-2.4047
CYP51A1	26.3207	44.0788	2.48457	0.0401592	0.849803	-3.52116
MTDH	27.1814	34.513	2.41862	0.0443497	0.849803	-3.58658
PIK3AP1	28.6653	26.3677	2.55982	0.035869	0.849803	-3.44702
ALDH4A1	29.7903	41.4074	2.73461	0.0276304	0.849803	-3.27728
LRP1	30.1805	36.1585	3.92472	0.00512202	0.849803	-2.25464
SNTB1	30.2371	31.4639	3.1355	0.0153504	0.849803	-2.90456
NADK2	30.3933	40.0789	2.92677	0.0208021	0.849803	-3.09545
TOMM20	32.0833	59.0945	4.82472	0.00163725	0.750822	-1.656
TCEA1	32.4678	44.3997	2.52961	0.0375319	0.849803	-3.47672
HAO1	33.8987	58.8273	2.35204	0.049033	0.849803	-3.65297
NDUFS4	33.9504	44.1323	2.65208	0.0312449	0.849803	-3.35697
TFPI	34.4185	44.6678	2.74692	0.0271298	0.849803	-3.26548
PEA15	37.0159	65.5459	2.89133	0.0219144	0.849803	-3.12857
FUOM	37.4018	51.5983	5.93304	0.000470583	0.547423	-1.0992
ATP6V0E1	38.0036	77.6365	2.60031	0.0337585	0.849803	-3.40738
SURF4	39.6017	87.3841	2.40776	0.0450817	0.849803	-3.59739
ST13	40.3895	79.2121	4.21179	0.00351377	0.849803	-2.04766
PKLR	40.5939	37.0618	2.45783	0.0418072	0.849803	-3.54764
METTL7B	41.3888	57.9386	3.16703	0.0146681	0.849803	-2.87637
SLCO1B1	44.1698	42.3919	3.05138	0.01734	0.849803	-2.98061
SDCBP	46.0143	77.3649	2.55183	0.0363012	0.849803	-3.45487
HEXB	46.948	88.9482	2.47423	0.040789	0.849803	-3.5314
SLC40A1	48.1196	71.3515	3.00435	0.0185695	0.849803	-3.02365
TPP1	50.0185	64.7043	2.72709	0.0279412	0.849803	-3.28451
GHITM	59.1708	81.1378	2.58026	0.0347871	0.849803	-3.42699
BHMT2	62.131	102.107	3.6565	0.00736482	0.849803	-2.46223
HMGCS1	64.7636	63.2834	3.46382	0.00962162	0.849803	-2.61988
FMO5	77.2657	108.57	3.24661	0.0130851	0.849803	-2.806
MAT1A	78.4422	81.3447	5.61408	0.000662551	0.602544	-1.24173
OR2I1P	78.5328	94.8044	3.61672	0.00777929	0.849803	-2.4942
GSTO1	79.8398	116.655	2.89435	0.0218169	0.849803	-3.12574
HSPA9	81.8382	135.316	4.53452	0.00233424	0.826764	-1.83319
C1orf43	82.2101	161.999	2.80984	0.024714	0.849803	-3.20545
HINT1	85.8901	195.874	3.45249	0.00977561	0.849803	-2.62937
TMBIM6	111.637	344.103	3.15444	0.0149365	0.849803	-2.8876
DHCR24	134.719	236.01	3.82763	0.00583451	0.849803	-2.32819
CANX	138.705	206.125	3.09138	0.0163619	0.849803	-2.94429
GPC3	309.544	306.013	2.56431	0.0356287	0.849803	-3.44262
APCS	468.121	428.671	2.69416	0.0293444	0.849803	-3.31622
