# Supplementary material for: Comprehensive analysis to identify the neurotransmitter receptor-related genes as prognostic and therapeutic biomarkers in hepatocellular carcinoma
Source: Front Cell Dev Biol. 2022 Aug 5;10:887076. doi: 10.3389/fcell.2022.887076 (PMC9388745; doi:10.3389/fcell.2022.887076)
Supplement: Supplementary file 8 [file Table5.xlsx]

## Sheet: Clinical samples-RNA sequencing
Symbol	L1	L16	L19	L2	L11	L9	H7	H8	H28
ABCF2	8.6195	7.42429	8.29717	9.13814	15.8634	14.259	16.6617	7.12451	4.36409
ATXN7	2.40312	1.77079	1.99431	0.174959	2.12613	1.13442	0.793349	1.74364	1.93085
CCDC39	0.187262	0.194509	0.446365	0.312958	0.541733	0.105936	0	0.336235	0.697275
DIABLO	25.3096	17.7868	35.92	21.9722	27.5812	34.4546	42.9139	17.5915	15.1585
HSPA14	12.5161	8.08176	7.02593	5.69321	7.11182	5.6472	8.49378	6.52491	5.01739
IGF2	1.14643	0.346503	231.685	4.20016	85.7503	1.00262	0.276955	0.367845	1.32047
MATR3	44.9296	19.3713	46.4556	33.7253	33.4236	21.0692	25.884	30.6221	21.1105
PDE11A	0.246518	0.043603	0.074167	0.094874	0.212328	0.029548	0.094075	0.077328	0.150596
PINX1	2.77574	4.57057	3.99776	5.79123	8.27552	5.7645	8.32039	3.74083	3.98794
POLR2J3	14.1023	11.2595	7.58237	13.7751	5.53734	9.53635	6.87187	16.4566	18.7346
PRSS50	0.104033	0	0.170634	0.174899	0	0.53062	0.09796	0	0.237778
SCO2	19.25	15.4923	21.1643	18.051	28.2907	28.9047	34.5764	12.9572	10.5588
SOD2	91.9525	121.03	60.0566	93.0519	78.8207	92.5157	134.182	104.718	48.9148
TBCE	32.0754	11.616	12.1572	10.9271	10.2002	8.65551	9.31896	5.20725	11.9259
TMSB15B	0.013676	0.217945	0.236333	0.093787	0.241202	0.012953	0.070981	0.067974	0.030955
A1BG	32.0889	307.121	289.846	128.23	418.325	156.923	12.6367	2.91697	173.417
A1CF	44.3866	15.7628	21.925	24.2866	17.2334	8.58708	9.81647	7.45632	12.5494
A2M	108.903	336.018	540.297	334.032	486.23	24.6619	75.4843	49.6419	38.2193
A2ML1	0	0	0	0	0	0	0	0	0.007553
A3GALT2	0	0	0	0	0.083433	0	0	0	0
A4GALT	0.917453	0.863683	1.68066	1.75056	0.547157	0.611708	16.7001	6.89937	1.03077
A4GNT	0	0	0.35704	0.052916	0.132962	0	0	0	0
AAAS	19.0736	6.88495	12.5606	16.0604	17.5555	44.193	23.4681	16.71	12.9054
AACS	4.19203	2.5524	5.13825	5.30808	10.9385	5.46218	9.27327	4.10958	2.16603
AADAC	335.38	69.7596	205.426	176.748	72.3248	72.5189	27.7293	50.5947	90.3324
AADACL2	0.086293	0	0	0	0	0	0	0.048745	0
AADACL3	0	0	0	0	0	0	0	0	0
AADACL4	0.140718	0	0	0	0	0	0	0	0
AADAT	0.378517	0.973717	1.75761	6.65727	0.835466	1.04037	0.72944	1.12277	1.92465
AAGAB	3.98225	5.69736	9.65544	8.60718	11.2075	6.21171	15.617	8.86943	2.41952
AAK1	2.61471	1.82554	5.75104	4.89396	3.25983	1.3344	1.83926	2.56556	2.80812
AAMDC	11.2612	12.7492	17.3676	15.9583	12.1488	18.5371	7.48539	59.431	73.355
AAMP	44.2948	35.55	27.5338	24.163	66.9282	57.9117	95.6983	34.9542	15.1851
AANAT	0	0	0	0.096226	0.090661	0.042792	0.130018	0	0
AAR2	8.81526	8.76609	12.514	11.8952	12.7995	15.2835	15.1885	6.2025	5.40132
AARD	0	0	0.055155	0.089919	0	0.112368	0.051551	0	0
AARS	67.0014	19.3083	23.9336	27.2121	36.1106	52.3078	32.2213	13.1024	13.879
AARS2	3.61269	2.64659	3.50837	8.70866	7.9382	9.33733	5.983	8.58539	5.03912
AARSD1	12.3795	8.81812	13.2452	12.5004	29.443	45.8882	21.6281	20.2286	12.6344
AASDH	1.72601	1.18103	1.93613	2.1473	1.80519	0.670219	1.28516	0.951162	0.687793
AASDHPPT	4.66306	4.98655	7.80048	6.80936	12.1872	6.32137	8.22677	12.5576	5.7602
AASS	2.08293	0.402478	1.70187	4.57916	0.962832	0.277349	0.634647	1.22315	7.06172
AATF	35.2953	11.3909	14.4465	16.4148	32.9735	50.2698	45.9997	16.9274	12.2091
AATK	0.025515	0.098126	1.29344	0.282094	0.300373	0.221392	0.271192	0.144305	0.189119
ABAT	7.64085	20.325	47.5261	45.9503	6.53726	4.24712	10.0254	12.3562	32.4763
ABCA1	6.66864	14.0214	6.64323	7.35396	8.93177	2.60966	2.17527	4.29246	4.94853
ABCA10	0.303725	0.375464	1.34362	0.672918	0.46132	0.563433	0.150318	0.29758	3.05592
ABCA12	0	0	0.025453	0.048974	0	0	0	0	0
ABCA13	0	0	0.017119	0.003007	0	0.006525	0.038446	0	0
ABCA2	11.0526	14.3063	3.19438	9.90206	10.9853	3.28827	8.85425	15.2882	10.609
ABCA3	3.43161	0.124636	1.32851	3.00829	0.874262	0.209167	0.141901	1.28474	1.46654
ABCA4	0.173306	0.300561	0.102213	0.165482	0.037135	0.426596	0.451098	4.41255	0.058854
ABCA5	5.11018	9.429	11.0278	6.92292	5.56078	19.0885	5.25279	18.906	28.5947
ABCA6	6.74694	8.43594	12.8811	21.1681	5.19957	2.61843	0.28595	5.16296	6.04768
ABCA7	0.878764	1.06617	1.54403	1.90174	2.95486	0.62156	5.53196	7.52553	2.89375
ABCA8	0.136089	3.21945	3.32747	5.98323	0.293909	1.78451	3.2131	0.127923	0.302107
ABCA9	0.68442	0.174202	1.461	0.623255	0.762937	0.121359	0.024116	0.097101	3.24843
ABCB1	19.6185	29.3737	27.2021	15.4589	44.4495	25.7544	7.27537	28.8258	4.89644
ABCB10	13.186	7.0428	11.9205	13.0731	7.23109	3.21292	4.63249	6.48223	5.39483
ABCB11	33.7291	4.69444	15.0869	13.579	0.194636	0.080111	1.75344	5.83262	6.66451
ABCB4	24.3028	13.0661	28.2591	11.0341	6.29308	6.66197	2.81012	2.88969	61.0501
ABCB5	0	0.946612	0.153365	0.046662	0.991502	0	0.013516	0.175732	0
ABCB6	15.8603	21.2266	13.2228	6.35662	14.5747	20.0754	16.7529	29.107	2.44773
ABCB7	7.99027	2.28682	6.14546	8.59679	6.85879	8.87452	6.65058	3.60513	2.3156
ABCB8	8.38438	7.51818	7.48589	7.03105	11.2311	10.01	10.5497	7.84983	6.1912
ABCB9	1.70366	1.19414	3.96145	1.51642	5.70552	2.21824	2.38181	2.32738	2.43502
ABCC1	0.931224	4.96825	2.92381	3.19153	5.8574	2.88403	7.59121	10.659	0.69414
ABCC10	2.25672	1.74029	2.54717	2.54171	3.18335	1.06691	3.09536	5.37295	2.86621
ABCC11	0.435694	0.150557	0.224898	0.67485	0.171073	0.169644	0.146004	0.169833	0.270664
ABCC12	0	0	0	0	0	0	0	0	0
ABCC2	50.5251	31.3835	36.9777	25.2921	61.8159	31.6725	23.6673	33.7347	9.21574
ABCC3	8.807	20.0116	40.1033	16.1918	33.7631	22.2588	3.75196	107.815	36.2818
ABCC4	0.047025	2.89995	1.31931	11.1811	9.51089	0.560193	2.89381	3.22827	0.487161
ABCC5	2.56909	11.1209	4.50863	6.53071	8.28072	7.11008	3.73531	10.6788	4.66254
ABCC6	34.8915	21.4445	19.6152	24.7468	6.25592	12.2924	41.2207	20.905	27.0832
ABCC8	0.063575	0	0.033744	0.013645	0.060271	0.031849	0	0.01649	0
ABCC9	9.12321	2.65036	0.828652	6.7421	0.4061	0.522778	0.199127	0.661863	2.04599
ABCD1	6.28988	9.87555	7.19168	7.78605	8.86771	5.5621	13.0906	17.503	6.57569
ABCD2	0.043293	0.080905	0.045025	0.177269	0.151209	0.015909	0.2551	0	0.005522
ABCD3	41.4258	19.4648	25.2973	36.8526	26.1373	14.6836	19.4175	21.8216	21.7925
ABCD4	4.67879	5.87855	10.9085	16.389	13.7228	12.0607	23.3133	8.3216	8.83328
ABCE1	7.06869	10.4091	9.95732	12.1626	16.678	8.24892	10.3572	11.6025	3.36673
ABCF1	21.8281	12.1882	18.5704	25.9407	32.3758	31.2794	46.7086	34.1112	8.96033
ABCF3	22.1669	12.278	15.9142	18.9238	20.8749	35.3311	28.8424	15.5771	14.4253
ABCG1	1.34062	16.9655	3.18764	9.7233	12.9512	2.23092	15.7084	7.40597	3.55165
ABCG2	5.37407	3.46758	1.511	4.95637	4.57734	5.6416	0.545961	6.4694	1.55764
ABCG4	0	0.059497	0.039831	0.031887	0	0	0	0	0.036575
ABCG5	9.17941	4.38761	18.3184	13.6605	15.2682	12.5676	6.99734	20.9629	57.3684
ABCG8	10.2429	4.8686	13.6836	13.0545	14.4859	7.18387	5.1139	15.0787	22.5479
ABHD1	2.63165	0	0	1.15286	0.29769	1.36682	0.828661	0.159106	1.38083
ABHD10	18.904	8.10738	12.5008	9.32151	8.03495	13.2269	8.0479	9.91271	11.5495
ABHD11	7.81728	3.79353	6.70802	10.6501	13.3221	8.01122	9.81	40.8591	16.1006
ABHD12	17.8732	38.7897	23.7764	30.0941	31.256	40.0349	34.9435	18.6984	21.4642
ABHD12B	0.196857	0.258562	0.054071	0.060214	0.153059	3.98989	0.408972	0	0.147003
ABHD13	1.56396	2.73838	2.70679	2.76584	2.88196	1.08825	1.5773	3.49722	1.64444
ABHD14A	13.7893	5.46011	12.9043	21.316	9.97099	24.2359	23.3345	15.7752	30.8352
ABHD14AACY1	1.14515	3.73835	2.45341	1.33448	5.52524	14.9041	3.82308	1.39143	6.89933
ABHD14B	25.4116	27.6441	61.325	49.9866	59.7906	68.483	52.3246	29.2785	54.1422
ABHD15	5.1727	1.9631	5.4825	7.18105	4.31263	1.42161	1.77348	7.8978	6.93872
ABHD16A	23.8621	19.3934	20.0971	21.0201	31.762	18.4295	29.5475	30.6978	8.27755
ABHD16B	0.614632	1.56156	0.553357	2.14107	1.55842	1.16075	2.934	3.41898	2.11208
ABHD17A	17.3456	17.4062	10.7717	12.7049	24.6518	32.8596	30.1978	19.7104	19.8575
ABHD17B	10.3501	6.26412	4.22106	7.90536	5.78028	3.08151	5.73214	3.84417	2.36238
ABHD17C	4.19253	2.32429	3.97183	4.9572	8.30559	4.67983	7.33018	7.81907	0.911739
ABHD18	2.10501	0.923296	2.43997	4.91829	1.55029	0.651202	0.934775	3.16687	1.59879
ABHD2	7.10284	27.2163	48.0611	37.849	23.7047	16.1298	10.5983	21.4415	6.38747
ABHD3	32.681	26.9031	9.89519	28.6311	23.5311	13.4274	26.0216	23.495	9.58003
ABHD4	15.3929	7.57983	11.2411	11.5304	9.09808	24.7971	10.4426	15.3496	6.00264
ABHD5	3.29418	2.56578	4.24123	7.66835	3.93206	2.28218	2.85943	2.97885	3.73704
ABHD6	16.0633	9.39277	14.4812	12.837	4.45394	6.92755	4.79493	4.70953	4.32092
ABHD8	5.48198	7.76248	3.32222	6.54446	6.77145	7.75682	5.84245	6.37188	7.00106
ABI1	14.5915	18.4184	15.1902	11.3666	14.4524	5.73625	13.1256	10.0475	13.5188
ABI2	2.70409	3.63798	6.34572	4.89608	5.48628	2.35661	2.32588	5.27985	2.04175
ABI3	1.34129	4.96228	4.45365	4.88875	8.65153	4.53085	6.92204	1.24618	0.692669
ABI3BP	0.104517	0.19343	5.10297	2.96473	3.50869	0.08639	0.157483	0.040196	0.477335
ABL1	6.75194	6.51464	5.68778	9.3888	13.9877	1.59781	4.72662	12.2262	1.4775
ABL2	2.21768	1.91313	1.50386	3.78026	2.25101	1.15696	1.26402	2.57829	1.4427
ABLIM1	13.3572	5.94187	10.6009	9.25369	10.8807	4.38753	9.52427	4.62852	4.08357
ABLIM2	0.874828	1.64282	1.58803	1.15282	0.93692	0.274726	2.18266	4.36682	1.26854
ABLIM3	2.67161	11.5615	25.7706	9.52913	18.5535	13.0275	3.63297	3.7284	2.31143
ABO	0	0.243635	1.00135	0.293403	0.136103	0	0	0	0.145262
ABR	0.459911	4.49623	5.26136	4.86616	8.11881	1.74281	3.36533	10.9325	1.12131
ABRA	0	0	0	0.01607	0	0	0.035796	0.081047	0
ABRACL	25.0043	15.3853	12.8313	7.75643	22.5852	25.5756	11.3857	28.9361	11.4259
ABRAXAS1	1.52876	0.948411	1.44426	1.31975	1.56127	0.833677	1.99811	0.960337	1.08626
ABRAXAS2	8.78789	5.89287	6.76537	8.75774	6.40804	3.61766	7.65648	2.42877	2.04031
ABT1	8.3059	4.19052	6.55557	10.0361	9.53417	10.3217	21.5273	10.2617	5.24115
ABTB1	12.3804	8.2471	12.1701	8.42261	12.2314	13.9312	11.243	9.82388	12.4467
ABTB2	4.47204	3.18269	3.99128	5.7929	1.72631	1.89587	1.69607	2.20274	2.92232
AC000093.1	1.09983	0.729073	6.0261	5.1475	1.03672	0.647686	0.529926	0.930395	2.25281
AC000120.2	0	0	0	0	0	0	0	0	0
AC000120.3	0.021535	0	0	0.447557	0	0	0	0.03047	0
AC001226.2	0.085342	0.061598	0.044675	0	0.150868	0	0	0.444538	0.029255
AC002094.3	0	0	0	0	0	0	0.134032	0	0
AC002310.4	0	0	0	0	0	0	0	0	0
AC002310.5	0	0.224061	0	0	0.229529	0	0	0	0
AC002985.1	0.02135	0	0	0	0	0.033092	0	0	0
AC002996.1	0.012638	0	0.031186	0	0	0	0	0	0
AC003002.1	0	0	0	0	0	0	0	0	0
AC003002.2	1.54451	0.272432	0	0.43428	1.63718	0	5.02916	2.7157	2.77282
AC003002.3	0.006793	0	0.002868	0.003373	0	0.006104	0	0.666125	0
AC003005.1	0	0	0	0	0	0	0	0	0
AC003006.1	0	0	0	0.00295	0	0	0.007198	0	0
AC003688.1	0	0	0	0	0	0	0	0	0.503826
AC004076.1	0.123314	0.004096	0.179517	0.189667	0.245546	0	0.026331	0	0
AC004080.3	0.143701	0	0	0	0.102717	0	0	0.028642	0
AC004223.3	0.034569	0	0	0	0.006532	0	0	0	0
AC004233.2	0	0	0.117147	0.068089	0.069544	0.02682	0.069073	0.142679	0.116382
AC004593.3	3.25023	0.087093	0.605277	1.30667	0.285721	1.57638	0.712398	0	0.104058
AC004687.2	0.133912	0.067469	0.004518	0.155308	0.123182	0.205905	0.158317	0.088702	0.082885
AC004691.2	0	0	0	0	0.152854	0	0	0	0
AC004754.1	0	0	0	0	0.120274	0	0.330722	0.144971	0.073067
AC004805.1	0.013155	0	0	0	0	0	0	0	0
AC004832.3	0.034841	0	0	0	0	0	0.030638	0	0.253411
AC004922.1	0.131953	0	0.077025	0	0.003243	0.920381	0.008907	0.229614	0
AC004997.1	0.302193	0.08934	2.41077	0.225166	1.3648	0	0.299986	0.619344	0.532915
AC005020.2	0	0	0	0	0	0	0	0	0
AC005041.1	0	0	0.014464	0	0.005203	0.01402	0.005971	0.056984	0
AC005154.5	3.05661	3.30481	1.02971	0.907949	2.64318	1.74232	2.78165	2.28797	2.61781
AC005258.1	0	0	0	0	0	0	0	0	0
AC005324.3	0.930043	0.777632	0.505446	0.346471	1.47334	1.02475	0	0.770628	0
AC005324.4	0.040766	0	0	0	0	0	0	0	0
AC005520.1	0.005689	0.359489	4.90876	0.401996	0.536892	0.033167	1.68751	0.398832	0.358792
AC005551.1	0	0	0	0	0	0	0	0	0
AC005670.2	0	0	0	0.004834	0.013319	0	0.001375	0.08353	0
AC005697.1	0	0	0	0	0	0	0	0	0.048612
AC005702.1	0.113575	0.600004	0.809947	2.11973	0	0.486274	0.25743	0.569314	0.309002
AC005726.1	0.254727	0.71737	0.584646	0.280859	0.913424	0.963007	0.509781	1.69014	1.90798
AC005779.2	0.182346	0	0	0	0.110835	0	0	0	0
AC005832.4	0	0	0	0	0	0	0	0	0
AC005833.1	0	0.046418	0.030883	0	0.139726	0.07169	0	0	0.060653
AC005837.2	0	0	0	0	0.001281	0	0	0	0
AC005943.1	0	0	0	0	1.04807	0	0	0	0
AC006030.1	0.012797	0	0.30242	0	0	0.03116	0.020207	0	0.278329
AC006059.2	0.170078	0.065331	0.028805	0.022793	0	0	0.04932	0	0.006959
AC006064.6	0.007188	0.007812	0.00857	7.41343	0.007029	0	0.013346	0.066492	0
AC006254.1	33.0568	19.1557	35.6635	23.2724	18.9524	11.2676	21.0552	40.9144	57.6393
AC006486.1	0.020798	0	0	0.005519	0	0	0.076281	0.007192	0.001298
AC006518.7	0	0	0	0	0	0	0	0	0
AC006538.2	0	0	0	0	0	0	0	0	0
AC006978.2	0.220775	0	0	0	0	0	0	0	0.031028
AC007040.2	0	0	0	0.175473	0	0.041427	0	0	0
AC007192.1	8.47824	37.8045	8.5081	11.1691	88.7837	4.20779	0	17.0582	12.4778
AC007240.1	1.09223	0.287693	0	1.13628	0.490117	0.134935	1.41821	0.452402	0.084604
AC007326.4	0.487454	0.060436	0.454866	0.025953	0.093333	0.173184	0.179062	0.643929	0.786799
AC007375.1	0	0	0	0	0	0	0	0	0
AC007731.4	0.581193	0.301031	0.138705	0.986778	0.23078	0.174884	0.217189	1.41472	0.962629
AC007846.2	0	0	0	0	0	0	0.321237	0	0
AC007906.2	0	0.081379	0	0.243649	0.101638	0.06489	0.263833	0.153747	0.154542
AC007998.2	0	0	0	0	0.188107	0	0.089755	0.853553	0
AC008012.1	0	0	0	0	0	0.045043	0	0	0.017049
AC008073.3	0.004963	0	0.025597	0	0.029112	3.3e-05	0	0.097676	0.054642
AC008162.2	0	0	0	0	0	0	0	0	0
AC008397.1	0	0	0	0	0	0	0	0	0
AC008397.2	0.147564	0.512592	0.4495	0.069525	0.388222	0.296429	0.404977	0.202316	0.291464
AC008403.1	0	0	0	0	0	0	0	0	0
AC008481.3	0	0	0	0	0	0	0	0	0
AC008537.1	0	0	0	0	0.24588	0.208816	0	0.140351	0.182827
AC008575.1	0	0	0	0	0	0	0	0	0
AC008581.2	0	0	0	0	0.053048	0	0	0	0
AC008676.3	0.014302	0	0	0	0	0.028871	0.079187	0	0.018363
AC008687.1	0	0	0	0	0	0	0	0	0
AC008687.4	0	0	0.22369	0.059859	0	0	0.083673	0	0.026043
AC008687.8	0	0	0	0	0	0	0	0	0
AC008695.1	0	0	0	0	0	0	0	0	0
AC008750.8	0.232248	0.671072	0	0	0	0.76196	0.187528	0	0
AC008758.1	0	0	0	0	0	0	0	0	0
AC008758.4	0.277732	0	0.114122	0.181334	0.176085	0.242435	0.144899	0.552096	0.612275
AC008758.5	0	0	0	0	0	0	0	0	0
AC008758.6	0	0	0.082875	0	0	0	0	0.188399	0
AC008763.2	0	0	0	0	0	0	0	0	0
AC008763.3	0	0	0	0	0	16.1901	0	0	0
AC008764.1	0	0	0	0.074453	0.004618	0	0	0	0
AC008764.4	0.144055	0	0.16718	0.058768	0.240746	0.002746	0.253215	0	0
AC008770.1	0	0	0	0	0	0	0	0	0
AC008770.2	0.159233	0	1.85852	0	0	0	0	0.169522	0.038298
AC008878.1	0	0	0	0	0	0.338777	0	0	0
AC008878.2	0	0	0	0	0	0	0.052041	0	0.22928
AC008878.3	5.07786	1.68529	4.37795	0	0.057243	0	2.96292	0	0
AC008982.1	0	0	2.49258	0	0	0	0	0	0
AC009086.2	0	0	0	0	0	0	0	0	0
AC009119.2	0.334134	0.33666	0.104824	0	0	0	0	0.100074	0
AC009133.6	0	0	0	0	0	0	0	0	0
AC009163.2	0.017264	0	0	0	0	0	0	0	10.4813
AC009163.4	0.027027	0	0.230713	0.012715	0	6e-06	0	0.063532	0.019865
AC009336.2	0.129683	0.233205	0.388754	0.033661	0.199704	0	0.096468	1.1754	0.229043
AC009690.1	2.8495	0.985355	0.069958	0	0.120397	0.330804	0.478491	0.365956	0
AC009690.3	0	0.08222	0	0	0.028135	0	0	0	0
AC009779.3	5.7614	1.76002	1.93684	2.04691	2.30126	4.15661	4.23099	1.17848	5.03214
AC009879.2	0	0	0	0	0	0	0	0	0
AC009879.3	1.6187	2.51443	0.03169	1.98507	0.143327	0.055687	0.153731	0.802734	2.16374
AC010132.3	0	0	0	0.086576	0	0	0	0.179807	0
AC010197.2	0	0	0	0	0.075418	0	0.038782	0	0
AC010255.3	0	0	0	0	0	0	0	0	0
AC010319.2	0	0	0	0	0	0	0	0	0
AC010323.1	0.143706	0.243223	0	0.257039	2.71348	0.059487	0.7761	7.44477	0.250665
AC010325.1	0	0	0	0	0	0	0	0	0
AC010326.2	0.090725	0	0	0	0.193524	0.295657	0.218732	0.060544	0
AC010327.1	0	0	0	0	0.010188	0	0	0	0
AC010422.3	32.2087	24.5528	23.9011	17.696	38.1562	55.0148	43.3348	25.3866	20.4908
AC010422.5	0	0	0	0	0	0	0	0	0
AC010422.6	0.377046	0.500774	0.688136	0.504454	0.338549	0.331628	0.588196	0.105869	0
AC010422.8	6.96133	5.54786	6.36172	5.37007	9.76967	8.1902	6.11618	10.9477	13.2682
AC010463.1	0	0	0	0	0	0	0	0	0.054832
AC010487.3	0	0	0	0	0	0	0	0	0
AC010522.1	0.205061	0	2.25514	0	0.432077	0	0	0.086405	0.627289
AC010531.1	1.98938	0	0	0.273291	0	0.073551	0.26465	0	0
AC010542.3	0	0.288995	0	0.209291	0.225725	0	0.279761	0	0.377207
AC010547.4	0.140343	0.857401	1.56896	0.184143	1.14793	1.2399	0.027282	0.77858	0.886317
AC010615.4	0	0	0.144791	0	0	0	0	0	0
AC010616.1	0	0	0.028476	0	0.300733	0	0.226537	0.072358	0.203475
AC010616.2	0	0	0	0	0	0	0	0	0
AC010619.1	0	0	0	0	0	0	0	0	0.010448
AC010646.1	0	0	0	0	0	0	0	0	0
AC011005.1	0	0.07114	0	0.040374	0	0.111567	0.111387	0.312902	0.098623
AC011195.2	0	0	0	0	0	0	0	0	0.082724
AC011330.3	0	0	0	0	0	0	0	0	0
AC011448.1	2.85424	0	0.058198	0	1.07357	0.116837	4.58239	1.23643	0.28297
AC011452.1	0	0	0	0.019606	0.014303	0.030841	0	0.006986	0
AC011455.2	0.018748	0	0.020233	0	0	0	0	0	0.30859
AC011462.1	0	0	0	0	0	0	0	0	0
AC011473.4	0	0	0	0	0	0	0.166873	0	0
AC011479.1	0	0	0	0.063957	0	0	0	0	0
AC011498.4	1.31587	1.37271	3.19152	3.19652	1.649	0.918034	0.457178	7.97707	3.7471
AC011499.1	0	0	0.019511	0	0.001693	0.005076	0.002508	0	0.011113
AC011511.1	0.824341	0.092525	1.69119	0.606466	2.05747	0.903274	0.84008	0.608586	2.332
AC011511.4	0	0.003173	0	0	0	0	0.014991	0	0
AC011530.1	0	0	0	0	0	0.013516	0	0.01374	0.024032
AC011604.2	0.354101	0	0	0.146845	0.09309	0.066482	0.00258	0	0.812491
AC012184.2	0	0	0	0	0	0	0	0	0
AC012213.5	0	0	0	0	0	0	0	0	0
AC012254.2	0	0	0	0	0	0	0	0.036002	0
AC012309.1	0.132995	0	0	0	0	0	0.165354	0.039217	0.021542
AC012476.1	0	0	0	0	0	0	0.263163	0	0
AC012531.3	0	0	0	0	0	0	0	0	0
AC012651.1	0.528576	1.64343	2.58801	1.49924	1.49083	2.4638	1.78282	1.71358	4.93046
AC013271.1	2.23086	0.374896	0.99488	0.037619	0.890067	0.784619	0.903603	0.259354	0.028168
AC013394.1	2.27859	2.82395	8.78997	5.64649	5.91859	5.75183	6.65254	5.71333	3.14553
AC013470.2	0	0	0	0	0	0	0	0	0
AC013489.1	0.226515	0.907378	0.392001	0.518045	0.733634	1.00131	0.628113	0	0.229332
AC013717.1	0	0.312199	0	0	0	0	0	0	0.178223
AC015688.4	0	0	0	0.027919	0	0	0	0	0
AC015802.6	3.77496	2.67642	5.60273	5.11349	6.39578	21.1386	11.6122	6.26451	4.07073
AC015813.2	2.48491	1.17264	1.03514	1.21971	2.91382	5.08878	3.23761	10.6978	3.94639
AC017083.3	0.077476	0.102162	0.111158	0.063711	0.654937	0.043726	0.176724	0.164475	0.203325
AC018362.3	0.051946	0.040708	0.159077	0.045957	0.10852	0	0.046323	0.104521	0.076623
AC018512.1	0	0	0	0.068866	0.106741	0	0.062452	0.086919	0.085572
AC018523.2	0.506606	0.828049	2.27341	0.556895	0.758371	0.468184	0.351694	0.724845	2.25497
AC018630.2	0.863602	1.11105	0.772844	1.567	0.920502	0.114592	1.05981	1.41015	1.99036
AC018709.1	0	0	0	0	0	0	0.042389	0	0
AC018755.2	0	0	0	0.048484	0	0	0	0	0
AC019117.3	0	0	0	0	0.124424	0	0	0	0
AC020636.2	0	0	0	0	0	0	0	0	0
AC020907.6	0.27384	0.204304	0	0.112063	0.046561	0.235449	1.14683	0.311173	0.838813
AC020909.1	0	0	0	0	0	0	0	0	0
AC020915.1	0.083586	0.262862	0.415588	0.049228	0.232236	0.202154	0.227016	0.096246	0.091633
AC020915.5	0	0.014933	0.10811	0	0	0.758747	0	0	0
AC020922.1	0	0	0	0	0	0	0	0	0
AC021072.1	0	0	0	0	0	0	0	0	0
AC021097.2	0.280069	0.002072	0.208602	0	0.096444	0.024051	0	0	0
AC021660.3	0	0	0	0	0	0	0	0	0
AC022167.5	0	0	0	0	0	0	0.022481	0	0
AC022335.1	0.615758	0.039548	1.54938	0.91588	1.10676	0.097272	0.012742	1.10242	0.432534
AC022384.1	0.161545	0.093969	0.242243	0.61057	0.558658	0.443995	0.160405	0.032151	0.122129
AC022400.6	1.15181	0.328767	2.23699	0.962463	2.2951	0.380859	1.63169	1.20726	0.913659
AC022414.1	0.098392	0.196156	0	0	0.37254	0.151859	0	0	0
AC022506.1	0	0	0	0	0	0	0	0	0
AC022826.2	0	0	0	0	0	0	0	0	0
AC023055.1	0.023454	0.062148	0.040044	3.24954	0.04221	0.251588	0.031097	0.045004	0.015267
AC023509.3	0.561169	0.124278	0.026057	0.14094	0.051834	0	0	0.380931	0.471137
AC024592.3	1.92535	6.57586	3.05831	1.09658	3.87533	6.46302	3.62886	0.611757	0.776648
AC025165.3	0.091695	0.453699	0	0.223675	0	0.991705	0	0	0.020641
AC025263.2	0	0	0	0	0	0	0	0	0
AC025283.2	0	0	0	0	0	0	0	0	0
AC025283.3	0	0	0	0	0	0	0	0	0.018077
AC025287.4	0	0	0	0	0	0	0	0	0
AC026316.5	0	0	0	0.03642	0	0	0.056361	0	0
AC026398.1	0	0	0	0.078326	0	0	0	0.057078	0
AC026464.1	0	0	0	0	0	0	0	0	0
AC026464.3	0.36331	0.005006	0.026239	0	0.130575	0.105949	0.066644	0.052588	0.304723
AC026464.4	0	0	0	0	0	0	0	0	0
AC026464.6	0	0	0	0	0	0	0	0	0
AC026786.1	0	0	0	0	0	0	0	0	0
AC026954.2	0.721799	0.192745	0.195554	0.185413	0.324127	0.238896	0.196989	0.299477	0.146358
AC027644.4	0.025003	0	0	0.045326	0.044268	0	0	0	0
AC027796.3	0.274853	0	0	0	0.64408	0	0.022755	0	0.043872
AC034102.2	0	0	0	0.004744	0	0	0	0	0
AC036214.3	0	0.354473	0	0	1.00937	0.068101	0.199373	0	0.142512
AC037459.1	0	0	0.175561	0.157295	0	0	0.000368	0.076823	0.000574
AC040162.1	0.903269	1.21748	0.394541	0.280507	1.12925	0.921132	2.19482	1.23004	0.918361
AC046185.1	0	0	0	0	0	0	0	0	0
AC048338.1	0	0	0	0	0	0	0	0	0
AC055811.2	0.563806	0.123797	0.115042	0.994734	0.286647	0.10393	0.165157	0.046183	0.219947
AC058822.1	0	0	0	0	0	0	0	0	0
AC064853.2	0	0	0	0	0	0	0	0	0
AC067752.1	0	0	0	0	0	0	1.12508	0	0
AC067968.1	0	0.340456	0	0.413152	0.783532	0	0.671565	0.280708	0.350628
AC068234.1	0	0	0	0	0	0	0	0.008395	0
AC068533.4	0.187301	0	0	0	0	0.015195	0	0	0
AC068547.1	0	0	0	0	0	0	0	0	0
AC068580.4	0.675124	17.3661	0.941764	30.0864	3.6742	0.246662	6.68148	0.899891	0.179872
AC068631.2	1.51133	1.69846	1.07951	0.682872	1.05873	1.1532	1.0095	3.7818	4.19699
AC068775.1	0	0	0	0	0	0	0	0	0
AC068790.8	0	0	0.38733	0.121142	0	0	0	0.259532	0
AC068831.7	1.52833	1.53509	1.1583	1.88405	1.43492	0.810337	1.44087	5.57484	1.98159
AC068896.1	0.707356	0.341552	0.224491	0.181555	0.709821	0.19036	0.702567	0	0.205158
AC068946.1	0	0	0.039217	0.022171	0	0	0.125931	0	0
AC068946.2	4.26459	5.75516	1.40197	1.62978	4.68574	3.69084	1.85617	10.953	3.46721
AC068987.5	0.027665	0.187156	0.117766	0.881073	0	0.11072	0.268447	0.113239	0.979177
AC069257.3	0	0	0	0	0	0	0	0	0
AC069368.1	0	0	0	0.119203	0.018176	0	0	0	0
AC069444.2	0	0	0.014168	0	0.01709	0	0	0	0.198147
AC069503.2	0	0	0	0	0	0	0	0	0
AC073082.1	0	0	0	0	0	0	0	0	0
AC073111.3	0	0	0	0	0	0	0.166011	0	0.039918
AC073111.5	6.54507	0.829324	1.39605	3.46582	1.59054	3.01454	2.87971	7.87378	1.52582
AC073283.3	0	0	0	0	0	0	0	0.076144	0
AC073508.2	0.356099	0.330855	0.74333	0.335321	0.111013	0.662565	0.411918	0.524421	0.539469
AC073610.2	0	0	0	0	0	0	0	0	0
AC073610.3	0.408895	0	0.317801	0.303293	0.894076	0.132051	0.195794	0.334515	0.448439
AC073612.1	0	0	0	0	0	0	0	0	0
AC073896.1	0.452193	2.33453	0	1.06804	0.555362	0	0	0.647166	0.51764
AC074143.1	3.48718	1.0463	0.391943	0.573217	0.974839	0.406223	2.78428	5.36864	2.0204
AC078927.1	0	0	0	0	0	0	0	0	0
AC079447.1	0.122953	0.051902	0.366147	0.109717	0.162283	0.051916	0.105324	0.280285	0.368302
AC079594.2	0	0	0.051566	0	0	0	0	0.983256	0.346474
AC083800.1	0	0	0	0	0	0	0	0	0
AC084121.11	0	0	0	0	0	0	0	0	0
AC084121.12	0	0	0	0	0	0	0	0	0
AC084121.13	0	0	0	0	0	0	0	0	0
AC084121.5	0	0	0	0	0	0	0	0	0
AC084121.6	0	0	0	0	0	0	0	0	0
AC084121.7	0	0	0	0	0	0	0	0	0
AC084121.8	0	0	0	0	0	0	0	0	0
AC084121.9	0	0	0	0	0	0	0	0	0
AC084337.2	0	0.098602	0	0	0	0	0	0.041425	0
AC087289.3	0.198452	0	0	0	0.035006	0.057	0.251949	0.051372	0
AC087498.1	0	0	0	0	0	0	0	0	0
AC087632.1	0.0897	0.044967	0.375975	0.196994	0.403829	0.182958	0.096672	0.526522	0.126823
AC087721.2	3.15363	2.96453	5.01402	11.0786	9.91937	3.57475	8.48245	14.0042	3.42993
AC090004.1	0.005824	0	0	0	0	0	0	0	0
AC090227.1	0	0	0	0	0	0	0	0	0
AC090360.1	0.489949	0.063064	0.084881	0.121286	0	0	0.056607	0.612422	1.12012
AC090517.4	0.551755	0.600194	0.901665	1.89541	1.38838	1.0417	0.858249	1.06633	0.141129
AC090527.2	0.018222	0	0	0	0	0	0.01505	0	0.026535
AC091057.6	0.840274	0.379019	0.330044	0.962462	1.75389	0.801214	0.725882	1.55631	0.596363
AC091167.2	0.046304	0	0.216182	0.078127	0.036855	0.082227	0.06	0.007968	0.230831
AC091167.6	0	0	0.356931	0.50971	0.058794	0	0	0	0
AC091167.7	0	0.012138	0	0.039014	0.117862	0	0.170121	0	0.116178
AC091551.1	0.044482	0	0.143759	0.057706	0.116569	0	0.018792	0.022568	0.031082
AC091959.3	0	0.010111	0.004638	0.089795	0.128016	0.006396	0	0	0
AC092017.3	0	0	0	0	0	0	0	0	0
AC092042.3	0	0	0.570486	0.172464	0	0	0	0	0.719059
AC092073.1	0	0	0	0	0	0.194197	0.011232	0.276231	0.106941
AC092111.3	0	0	0	0	0	0	0	0	0
AC092143.1	0.199064	0	0	0	0	0	0	0.266321	0.597683
AC092329.3	0.196993	0.202488	0.75976	0.570037	0.605062	0.52332	0.139422	0.630269	0.534957
AC092442.1	0	0	0	0	0	0	0	0	0
AC092587.1	0	0.096563	0.31736	0.122106	0.049792	0	0	0.041051	0.050544
AC092647.5	0	0	0.014242	0.172737	0	0	0	0.547639	0
AC092718.3	0.928274	2.31173	0.139245	0.987725	1.11278	0.959414	1.73657	1.35794	0
AC092718.8	0.228985	0	0.037777	0	0.119494	0.025749	0.03134	0.131513	0.221865
AC092835.1	0	0	0.14565	0.045721	0.024937	0	0.113218	0.077212	0
AC093155.3	0.465215	0.148856	1.01364	0.202359	0.51506	0.091603	0.349735	0	0.252416
AC093227.2	0	0	0	0	0	0	0	0	0
AC093323.1	3.66002	3.0143	5.43388	5.17045	4.67299	3.17051	5.32568	5.28767	4.01476
AC093423.3	0	0	0	0	0	0	0	1.06325	0
AC093512.2	1.78889	4.54979	3.23356	7.34659	8.26863	3.40223	19.9202	4.05213	0.186766
AC093525.1	0	0	0	0	0	0	0	0	0
AC093525.2	0	0	0	0	0.927844	0	0	0	0
AC093668.1	0	0.068142	0	0	0	0	0	0.082922	0
AC093668.2	0.380327	0.42346	0	0	1.67632	0	0	0	0
AC093668.3	7.11437	5.51882	5.66551	5.65987	2.4896	4.56838	1.03689	15.688	14.724
AC093827.5	0.023423	0	0.266232	0.337288	0.24918	0.149068	0.187256	0.156489	0.41993
AC093899.2	0	0	0	0	0	0	0	0	0
AC096582.3	0	0	0	0	0	0.164412	0.037904	0	0
AC096887.1	0.488773	0.375678	0	0.70267	0.580649	0.464494	0.279739	0	0.351137
AC097104.1	0	0	0	0	0	0	0	0	0
AC097625.1	0	0.057441	0.631763	0.014987	0.173217	0	0.039509	0.155151	0
AC097634.4	0	0	0	0	0	0	0	0	0
AC097636.1	0	0	0	0	0	0	0.032282	0	0
AC097637.1	0	0	0	0	0	0.02427	0	0	0.038397
AC098484.3	0.11559	0.115081	0.250343	0.081009	0.644127	0.695284	0.551126	0.173606	0.106929
AC098582.1	0	0	0	0	0	0	0	0	0.004548
AC098588.1	0.059757	0.048587	0	0.063377	0.051972	0	0	0.365883	0
AC098650.1	0	0	0.038065	0.04955	0	0	0	0	0.016835
AC098850.3	0.059865	0	0.085892	0	0.069749	0.003902	0.372456	0	0.011836
AC099489.1	0.135601	0.210108	0.547668	0.334763	0.105387	0	0.199214	0.113586	0.641443
AC099811.2	0	0	0.008584	0	0	0	0	0	0
AC099850.2	0	0	0	0	0	0	0	0	0
AC100868.1	0	0	0	0	0	0	0	0	0
AC104109.3	5.10089	4.85902	1.04211	6.5385	3.62555	2.29528	5.20169	0.782838	0.81988
AC104151.1	0	0	0	0	0	0	0	0	0
AC104304.1	0.104775	0	0	0	0	0.539389	0	0	0
AC104389.4	0	0	0.136521	0.028192	0.018578	0.021658	0.026572	0.107489	0
AC104389.5	0	0	0	0.089663	0	0	0	0	0
AC104452.1	4.545	0.955033	4.09192	2.10982	3.83736	2.16285	4.33763	1.98456	2.23128
AC104472.3	0.093025	0	0.016582	0.186934	0	0	0	0	0.102436
AC104532.1	0.135808	0	0	0.006656	0.053415	0	0.024786	0.075502	0.016838
AC104581.2	0	0	0	0	0	0	0	0	0
AC104662.2	0.101768	0	0	0	0	0	0	0	0.174342
AC105052.1	1.55352	1.57567	1.07274	1.03102	1.18784	2.80041	0.498226	4.79043	3.35678
AC105052.3	4.17122	7.01805	11.2976	3.58363	4.26328	10.3982	0.503858	14.6524	12.0219
AC106774.4	0	0	0	0	0	0	0	0	0
AC106886.5	2.87547	3.49285	1.95137	4.41371	1.89418	1.69477	3.78985	5.60781	0.79337
AC107871.1	0.347363	0.3179	0.075173	0.118545	0.44329	0.067124	0.127752	0.320587	0.25576
AC107959.5	0.411199	1.53901	0.00763	4.03438	0.287693	0.914615	0.929854	0.619248	0.417457
AC108488.2	0.424289	1.11068	4.36475	0.203801	0.499639	3.16888	2.60747	3.67198	1.4201
AC108941.2	0.131092	0.047666	0	0.057297	0	0.514854	0.091641	0.160624	0.319679
AC109583.3	0.043453	0.035564	0.043921	0.388644	0	0.15132	0.11173	0	0.032941
AC110275.1	0	0	0	0	0	0	0	0	0
AC112128.1	0.29347	0.399374	0.385239	0.582318	0.293679	0.137277	0.503257	0.679569	0.778754
AC112229.3	0.927437	0.401213	0.404953	0.096358	0.793945	0.729826	0.449733	0.605538	0.033051
AC112504.2	0	0	0	0	0	0	0	0	0
AC113348.1	0	0	0	0	0	0	0	0	0
AC113348.2	0	0	0	0	0	0	0.009283	0	0
AC113554.1	0.03927	0	0	0	0	0	0	0	0.013473
AC114490.2	0.051721	0.154259	0.191247	1.22822	1.21017	0.006704	0	0	0
AC114490.3	0.406603	0.695962	0.536509	0.365086	0.493246	0.296752	0.922156	0.744881	0.413977
AC115220.1	0	0	0	0	0	0	0	0.176092	0
AC116366.3	0.389494	0.835673	0.249661	0.588598	0.599848	3.62863	3.82926	0.838515	1.93862
AC117378.1	0	0	0	0	0	0	0	0	0
AC117457.1	0	0	0	0	0.325856	0	0	0	0
AC118470.1	0	0	0	0	0	0	0	0	0
AC118549.1	5.02117	3.5509	6.15144	8.43494	8.83004	3.44646	2.86059	4.3318	3.77559
AC118553.2	0.00095	0.203085	0.134068	0.749831	1.33423	0.038452	0.070417	0.32779	0.308351
AC119396.1	0	0.116358	0	0.169395	0.245087	0	0.029368	0.097152	0
AC119674.2	0.165702	0.034135	0.293383	0.637743	0.320105	0.044746	0.312051	0.224987	0.052738
AC119676.1	0	0	0	9e-05	8.7e-05	0	0	0	0.000145
AC120057.2	0	0	0	0	0	0	0	0	0
AC120114.4	0	0	0	0	0	0	0	0	0
AC124312.1	0	0.803315	0.294596	2.0766	6.17807	1.73619	1.06904	0.280232	0
AC126283.2	0	0	0	2.13557	0	0	0	0	0
AC127029.3	0	0	0	0	0.066099	0	0.173636	0	0
AC129492.3	0	0	0	0	0	0	0	0	0
AC131097.2	0	0	0.169069	0	0.078828	0.075121	0	0	0
AC131160.1	1.03641	0.844217	0.560154	0.200712	0.941723	0	1.23214	0.217402	0.733396
AC134669.1	0	0	0.117281	1.35382	0	0	0	0	0
AC134684.11	0	0	0	0	0	0	0	0	0
AC134684.8	0	0	0	0	0	0	0	0	0
AC134684.9	0	0	0	0	0	0	0	0	0
AC134980.3	0	0	0	0	0	0	0	0	0
AC135050.2	2.29101	0.987717	1.01472	2.74113	2.10225	0	0	2.51778	0
AC135068.1	0	0	0	0	0	0	0	0	0
AC135068.3	0	0	0	0	0	0	0.23894	0	0
AC135178.2	0	0	0	0	0.103365	0	0	0	0
AC136428.1	0	0	0	0	0	0	0	0	0
AC137834.1	0.141993	0.282389	0	0.156176	0.13356	0.117486	0	0.112458	0.078394
AC138647.1	0	0	0	0	0	0	0	0	0
AC138696.1	0.518062	0	0	0	0.556018	0	0	0	0
AC138811.2	2.23444	0	6.65134	2.21371	0	1.20981	0.681015	3.41653	0.197382
AC138894.1	0.378471	0.066895	0.047905	0	0.303989	0	0	0.504481	0.126105
AC138969.1	6.5893	4.54783	5.75416	7.37916	5.74931	6.8624	6.7966	18.3278	9.18798
AC139491.7	0	0	0.43791	0.050083	0.138883	0	0.042609	0	0.610759
AC139530.2	0	0	0	0	0	0	0	0	0
AC140504.1	0	0.020409	0	0.218235	0.087136	0	0	0.005606	0.031589
AC142391.1	0	0	0	0	0	0	0	0	0
AC144573.1	0	0	0	0	0	0	0	0	0
AC187653.1	0	0	0	0	0	0	0	0	0
AC233723.1	0	0	0	0	0	0	0	0	0
AC233992.2	0	0.518564	0.042523	0.167924	0.328241	0.163961	0.468853	0.395204	0.305528
AC235565.2	0	0.158128	0	0	0	0	2.15109	0	0
AC239799.1	0	0	0.025701	0.02445	0.108121	0	0	0.162012	1.1525
AC243547.3	0.082573	0	0	0	0	0	0	0.22236	0
AC243967.1	0	0	0	0	0	0	0	0.009754	0
AC244197.3	5.07868	0.244202	0.554408	0.652468	0.387939	0.083231	0.6397	1.69322	3.35681
AC244517.10	0.021505	0	0	0	0	0	0	0	0
AC245033.1	0	0	0	0	0	0	0	0	0
AC245748.1	0	0	0	0	0	0	0	0	0.006573
AC253536.7	0	0	0.962928	0.073599	0.027062	0	0.091246	0.068926	0.512642
ACAA1	148.609	26.7612	30.1119	50.8503	53.1133	54.9276	43.7074	25.6006	59.4013
ACAA2	240.796	32.8211	27.4048	97.86	31.5532	17.0518	26.9182	23.251	50.1359
ACACA	8.26752	5.42803	4.06344	9.29533	14.2541	7.32165	5.05809	13.2452	3.51666
ACACB	11.0855	7.40073	11.566	9.50756	2.66581	4.75556	2.58793	6.93406	15.9685
ACAD10	8.21708	6.31429	14.4336	12.4083	7.601	13.141	11.7353	5.52013	6.90529
ACAD11	6.38594	4.65294	2.46753	5.11943	3.84533	4.36091	11.2845	1.90863	7.84441
ACAD8	3.83409	6.5174	6.97414	15.2394	12.0121	4.60431	6.57653	16.1838	6.49832
ACAD9	17.05	10.7905	13.2046	23.3906	23.6489	23.7918	20.2793	25.0625	17.3459
ACADL	0.339912	0.429109	1.38029	5.47562	0.093807	0.022194	0	1.93251	5.02872
ACADM	38.6931	23.0485	24.0258	102.617	23.1319	14.838	15.449	28.5298	12.3025
ACADS	22.7713	13.9389	31.4229	57.7408	16.3591	17.3273	36.5202	16.2966	21.1177
ACADSB	67.9448	12.5077	17.3884	137.695	18.5492	26.447	11.1617	4.26303	5.45071
ACADVL	333.794	102.174	70.1777	118.24	85.4008	116.729	194.214	73.3129	89.1987
ACAN	0.0199	0.044252	0.087093	0.30242	0.191874	2.80836	0.80232	0.150209	0.054423
ACAP1	1.09776	4.39889	5.50222	2.11374	7.7509	1.99252	12.1832	1.32422	1.42214
ACAP2	5.3193	4.06247	4.35038	5.90242	5.86222	4.0131	3.23302	3.53	2.35594
ACAP3	8.2141	1.8397	3.77801	4.937	7.13707	9.31275	5.21471	11.364	8.43954
ACAT1	66.4773	82.2404	195.582	139.54	103.835	51.9892	52.0058	63.3966	73.2853
ACAT2	35.2763	12.5854	7.59101	26.8737	32.3361	11.8035	6.94923	21.0359	19.8473
ACBD3	30.5513	17.6389	29.8655	21.3571	15.529	9.8003	13.9794	8.08021	7.44596
ACBD4	10.2279	4.53211	21.2878	19.1212	8.66547	14.9335	11.7153	15.647	22.8505
ACBD5	18.7455	26.2001	20.9234	23.7767	22.7844	4.38748	18.3179	13.1163	10.317
ACBD6	14.706	9.12562	13.5809	15.2367	11.0205	11.7519	12.6754	13.9076	14.2048
ACBD7	0.863566	0.122141	0.408125	0.246677	0.062815	0	0.183918	0	0.092122
ACCS	2.91036	2.29108	5.86335	5.19003	9.11174	1.71216	9.04034	4.62775	5.26696
ACCSL	0	0	0	0	0	0	0	0	0
ACD	10.2742	2.48467	3.60918	2.41853	5.94406	7.67961	7.82686	4.41461	1.92085
ACE	1.0877	3.75187	1.08032	2.07285	2.35364	0.874925	6.07922	1.3274	0.880516
ACE2	0	0	0.135463	1.71237	0.7739	0	13.8575	6.89532	6.66687
ACER1	0	0	0	0	0	0	0.162125	0	0
ACER2	0.244014	0.403055	0.44458	0.967883	0.148076	0	0.462097	0.802972	0.138231
ACER3	0.643458	1.39672	2.14014	2.15959	2.76343	1.04744	1.37507	2.65242	1.71332
ACHE	0.936822	0.084894	5.48789	2.8848	4.75445	3.21027	0.776059	0.130217	0.283812
ACIN1	25.5391	11.4004	20.6336	21.9831	37.8951	38.5045	29.4048	39.6566	30.478
ACKR1	0.036145	0.635873	3.87204	2.31245	3.36676	0	0.039912	0	0.027209
ACKR2	2.91268	0.279648	1.52818	1.88628	2.53742	0.07129	1.03613	0.201853	1.24999
ACKR3	0.735077	3.01516	18.4117	21.1663	5.76339	2.56993	6.67024	7.60849	2.73637
ACKR4	0.156301	0.192634	0.260361	0.741463	0.564923	1.96073	0.155667	0.629314	0.143941
ACLY	38.8394	25.0731	21.0698	24.1279	48.752	20.3002	37.5938	16.0104	9.50183
ACMSD	19.0218	24.7081	39.8147	20.1849	7.94073	6.97038	15.2474	9.81405	24.0415
ACO1	13.6758	5.78321	9.65649	31.6793	6.33871	2.24085	8.88993	8.55584	13.1661
ACO2	35.7256	34.4257	28.8167	113.61	40.5502	44.9415	33.3319	21.9172	18.9376
ACOD1	0	0.06977	0	0	0	0	0.267096	0	0
ACOT1	2.40274	1.52469	14.2133	13.6962	4.73012	3.24542	20.4017	3.808	2.29095
ACOT11	0.017743	0.123025	0.009921	2.40673	0.313794	0.247387	0.962562	0.638923	0.912367
ACOT12	0.639407	4.03088	11.1694	8.82205	4.7728	7.16499	2.61449	0.700802	3.16963
ACOT13	15.6801	7.75813	10.3884	7.46693	7.01172	6.7058	13.3109	11.5749	17.2511
ACOT2	15.1068	9.95863	18.0582	39.7769	25.0936	21.4253	52.422	19.3311	15.6761
ACOT4	1.7369	1.37739	5.86283	5.46231	2.25029	1.49711	4.46727	1.31676	2.18309
ACOT6	0	0.42078	1.02889	1.46071	0.429059	0.36464	0.230369	0.194689	0.595595
ACOT7	6.3692	13.2829	5.98246	8.4856	23.0509	31.9767	22.8682	11.8889	15.2763
ACOT8	20.8963	12.3137	11.5264	16.5789	19.3333	22.2438	20.913	8.19549	12.5939
ACOT9	6.78403	6.7105	10.6668	7.11108	9.54609	8.73335	11.6967	5.29695	4.67813
ACOX1	14.6486	15.0821	17.6852	41.2819	14.5701	18.0416	19.8192	14.1933	13.3119
ACOX2	64.2014	6.54941	39.4916	31.9053	10.8404	59.0742	11.8157	7.06029	28.4074
ACOX3	9.37242	4.17379	5.75864	7.43387	8.24914	3.32688	4.88186	3.58874	4.46268
ACOXL	0	0.05996	0.025827	0.038476	0.123601	0	0.477586	0.140456	0.028756
ACP1	51.4515	34.702	58.9668	48.3228	71.5797	61.6584	58.5519	75.5147	56.8872
ACP2	13.3434	21.9704	25.9239	40.9591	33.8409	28.1664	33.4112	16.9385	15.2796
ACP4	0	0	0	0	0	0.635105	0.117836	0	0.100124
ACP5	2.47915	66.9986	46.9249	87.0599	33.8485	22.5473	35.1399	2.92767	8.1042
ACP6	3.32582	2.56512	2.58846	2.21023	2.73332	5.17241	3.05215	4.12735	2.50475
ACP7	0	0	0	0.043387	0	0	0	0	0.06726
ACPP	0.036673	0.187436	0.346893	0.066593	2.9158	0.12019	0.563404	0	0.021941
ACR	1.89829	0.030896	0	0.486155	0.13669	0	0.203532	0	0.091936
ACRBP	0.200957	0.280626	3.00512	0.608753	1.64101	0.899343	1.07648	0.052635	0.889239
ACRV1	0	0.011606	0	0	0.058397	0.040768	0.109366	0.263515	0
ACSBG1	0	0.016896	0.076413	0.045157	0.139419	0.013033	0.134399	0.219508	0.066084
ACSBG2	0.031135	0.110307	0.113213	0.028035	0	0.031678	0.033679	0.13461	0
ACSF2	21.0201	5.55827	14.2346	13.001	7.14878	20.5861	29.416	6.88558	30.7227
ACSF3	5.60725	3.75761	3.84871	5.86627	4.84611	8.35754	5.33305	4.22702	1.67077
ACSL1	76.8981	80.4445	57.5504	519.128	31.3769	19.6967	11.0985	85.06	73.0929
ACSL3	17.5429	38.3553	34.3214	13.8993	63.3775	34.7479	12.9015	27.5456	4.17446
ACSL4	14.7918	103.203	262.866	4.90958	144.651	53.9578	19.2496	5.14728	47.8341
ACSL5	68.3478	24.5399	24.4762	27.9462	22.1341	19.2623	57.2259	7.47217	14.6569
ACSL6	7.2077	0.473626	4.42319	1.22668	0.68766	1.3302	0.022368	0	0.823099
ACSM1	0.496128	18.9219	26.0748	73.4467	0.625017	1.97071	0.578377	0.87313	5.67886
ACSM2A	45.166	34.3248	65.2107	62.8621	4.3027	13.5763	0.822341	22.2298	16.4898
ACSM2B	52.3692	39.0225	64.202	84.3616	5.91453	84.102	2.54734	32.5357	77.685
ACSM3	9.97926	1.79578	2.84792	2.94803	4.32627	4.73943	7.18941	7.34936	6.17971
ACSM4	0.03573	0	0	0	0.045592	0	0.034876	0.071132	0
ACSM5	26.0213	16.7858	40.9229	28.1978	2.34551	4.42146	0.514026	1.311	40.9429
ACSM6	0.645443	0.060741	0	0	0	0.039826	0	0	0
ACSS1	0.244748	11.7598	5.65565	8.58324	10.9404	6.63633	9.00638	9.76888	0.710787
ACSS2	31.3153	23.0405	10.5404	33.4026	15.5198	13.5876	4.22102	17.3383	34.7819
ACSS3	21.3079	4.54655	6.59652	9.04974	19.8138	11.3191	3.61367	4.0563	1.13083
ACTA1	0.129843	0	0.105739	0	0	0	0.105358	0.189925	0.21942
ACTA2	19.6839	22.4218	166.939	185.71	89.5715	65.3431	66.1177	10.9375	46.3113
ACTB	2132.62	739.564	1084.25	934.165	1985.27	1457.8	1631.93	726.198	845.166
ACTBL2	0	0.01305	0	0	0	0	0.046541	0	0
ACTC1	0	0	0	0.125681	0	0	0.01238	0	0
ACTG1	984.708	365.671	809.486	570.122	1161.14	691.238	550.709	316.15	184.004
ACTG2	0.6398	2.67694	0.460147	6.68457	2.05365	9.49524	8.06012	0.072849	3.15236
ACTL10	0.182797	0	0.260002	0.089193	0.613829	0.400559	0.768664	0.461163	0.017066
ACTL6A	17.568	10.9458	15.6254	11.3929	25.5608	31.2607	21.0168	19.7986	16.7776
ACTL6B	0	0	0.033297	0.044008	0	0	0	0	0.042605
ACTL7A	0	0	0	0	0	0	0	0	0
ACTL7B	0	0	0	0	0	0	0	0	0
ACTL8	0	0	0	1.62201	0	0	0.785974	3.98225	0
ACTL9	0	0	0	0	0	0	0.34248	0	0
ACTN1	12.9332	15.7711	40.066	43.743	58.266	19.7627	33.0169	33.4811	20.4986
ACTN2	0	0.028762	0.276729	0.198061	0.041624	0.022269	0	1.322	0.634183
ACTN3	0	0	0.042692	0	0	0	0.066275	0	0
ACTN4	72.019	39.3099	55.0247	45.5656	72.0824	62.0878	45.6172	78.9621	54.3289
ACTR10	8.90466	7.23037	19.468	14.5554	16.8265	9.55343	16.444	11.2497	6.59838
ACTR1A	25.0705	17.5258	26.8179	29.2701	28.9495	12.8372	28.1036	9.52292	8.7935
ACTR1B	14.5599	13.149	16.2814	30.197	28.6971	16.474	22.0027	26.941	15.71
ACTR2	38.258	35.1921	60.7812	47.6782	68.8416	23.1172	40.0546	31.5267	23.2975
ACTR3	18.6254	16.6594	23.4873	18.9458	32.5011	9.93837	21.251	20.0784	10.9778
ACTR3B	1.99766	2.38747	2.63545	1.81128	5.20378	3.51006	4.79917	1.95818	3.78899
ACTR3C	5.5566	5.14807	7.20368	15.6615	5.888	3.94208	2.28521	5.11634	1.99526
ACTR5	3.03022	1.35251	3.34628	2.38854	2.53541	3.1192	6.24298	2.93832	2.77753
ACTR6	14.2143	5.19536	9.37574	6.91058	10.7635	23.1855	14.8599	4.21934	3.98647
ACTR8	4.62688	3.10525	4.86765	4.35333	4.78446	4.25755	3.41954	2.11393	1.79136
ACTRT1	0	0	0	0	0	0	0	0	0
ACTRT2	0	0	0	0	0	0	0	0	0
ACTRT3	0.484502	0.507232	0.718648	0.64569	0.261444	1.60281	0.165316	0.897285	0.624996
ACVR1	7.40038	3.25944	9.88875	9.03514	10.3091	5.56972	5.12589	9.04857	2.45119
ACVR1B	5.91218	8.42626	9.1169	17.413	16.1915	13.4857	7.00813	11.8662	13.8051
ACVR1C	0.226542	0.090427	0.131703	0.17589	0.226677	0.165978	0.08964	0.419059	0.158641
ACVR2A	1.43737	0.526538	2.42599	1.37854	1.87768	1.09375	0.885795	1.26354	0.520807
ACVR2B	0.305697	0.347831	0.608174	0.779682	0.801762	0.622047	0.560117	0.69032	0.545202
ACVRL1	0.61281	4.90942	4.77753	6.48843	3.78652	1.43811	2.70335	0.728509	1.09051
ACY1	19.2782	23.7944	77.4577	104.055	92.3489	66.3352	110.757	26.1769	73.2701
ACY3	41.5543	1.68811	5.22738	3.93255	3.39971	6.24217	10.1899	5.56736	24.0299
ACYP1	6.14281	1.171	3.29536	2.94026	6.24883	2.32131	13.2338	19.8409	8.80397
ACYP2	13.15	4.6017	3.93344	9.93844	4.86984	3.53833	4.79543	4.03577	13.1573
AD000671.1	0	0	0.196503	0	0	0	0	0	0
AD000671.2	0.637535	2.29044	3.12334	1.18296	3.80226	2.05495	7.16583	1.04706	0.001239
ADA	1.16852	5.00518	4.72966	4.87502	7.03645	7.49878	8.58832	6.2297	3.73112
ADA2	28.7334	17.5048	6.60239	12.6092	20.6487	6.25224	25.9984	0.81666	0.835054
ADAD1	0	0	0	0	0	0	0	0	0
ADAD2	0	0.020371	0	0	0.01945	0	0	0	0
ADAL	0.761555	0.990289	2.93143	2.65273	1.06851	2.18193	2.81537	1.82746	1.23175
ADAM10	3.4641	4.11057	9.31199	8.33939	7.47959	4.75054	6.66174	9.94462	2.57867
ADAM11	0.032407	0.005331	0.065421	0.209279	0.078765	0.137726	0	0.520683	0.189394
ADAM12	0.03013	0.071546	1.46037	0.8454	1.21362	0.187843	0.565915	0.544608	0.187457
ADAM15	22.605	26.3257	18.8542	33.8692	28.2065	22.5	15.0131	38.3809	21.3852
ADAM17	2.11498	3.57628	2.54509	4.86242	6.30794	0.941444	7.20352	3.88895	1.4971
ADAM18	0	0	0	0	0	0	0	0	0
ADAM19	0.347605	2.16255	3.32394	3.5177	3.68428	2.17887	5.32285	1.46472	1.0757
ADAM2	0	0	0	0	0	0	0	0	0
ADAM20	0.042785	0	0	0	0	0	0	0.220295	0
ADAM21	0.017471	0	0.357713	0.153993	0.086566	0	0.04925	0.128882	0.013266
ADAM22	0.051076	0.041374	0.18083	0.248669	0.393383	0.094549	0.229759	0.574608	0.162184
ADAM23	0	10.9297	0.250198	0.168919	0.230047	0.049907	1.86811	0	0.016274
ADAM28	0.019643	0.962498	0.732972	0.776289	1.48322	0.149082	1.22366	0.468772	0.616792
ADAM29	0	0.016317	0	0	0	0	0	0	0
ADAM30	0	0	0	0	0	0	0	0	0
ADAM32	0.058773	0	0.229049	0.115138	0.167453	0	0	0.328641	0
ADAM33	0	0.065415	0.923912	0.37012	0.584645	0.191918	0.095176	0	0.224882
ADAM7	0	0	0	0	0	0	0	0	0
ADAM8	0.426276	2.87023	1.41332	2.11537	6.29063	3.22582	8.0661	1.28678	0.793404
ADAM9	27.4507	6.93785	11.6942	11.3083	35.0446	11.1853	13.4792	23.9922	4.19027
ADAMDEC1	0.214332	1.95181	0.966673	0.377996	3.46565	0.474937	3.60075	0	0.005284
ADAMTS1	1.88215	1.33529	8.51134	6.73409	5.1701	0.540672	1.4483	1.60039	1.38636
ADAMTS10	1.26215	1.6556	7.22665	2.85694	6.21273	1.83071	1.08569	38.627	2.37684
ADAMTS12	0.107423	0.571326	1.19841	0.768317	0.916027	0.29987	0.141362	0.160374	0.167121
ADAMTS13	1.01033	0.155976	0.83645	1.35038	0.722263	0.34731	0.427542	2.38227	0.47321
ADAMTS14	0.072173	0.149095	0.343416	0.394759	0.384457	0.211752	0.334346	0.04894	0.228285
ADAMTS15	0.023855	0.162448	0.538044	0.097325	0.348396	0.171833	0.283307	0	0.04236
ADAMTS16	0.034906	0	1.52397	0.071136	2.3833	0.120154	0.010236	0.011274	0.239963
ADAMTS17	0.137174	3.2152	1.02685	13.833	1.31507	1.34984	0.052051	0.298806	2.54224
ADAMTS18	0.020224	0.060624	0.165909	0.068931	0.011443	0	0.008501	0	0
ADAMTS19	0	0	0	0	0	0	0	0	0
ADAMTS2	0.383531	1.3548	6.58962	5.97057	7.15372	1.09945	1.96533	0.132424	1.05731
ADAMTS20	0	0	0	0	0	0	0.018836	0	0
ADAMTS3	0	1.01889	0.229472	0.724184	0.867904	0.008718	0.007598	0	0.025931
ADAMTS4	1.05334	0.470664	1.24065	2.06207	1.41314	0.702442	0.948077	0.807668	0.383154
ADAMTS5	0.392233	0.336986	0.412591	1.20439	0.677646	0.490425	0.214171	0.481497	0.257496
ADAMTS6	0.122867	0.247296	0.457764	0.120902	0.319138	0.063753	0.04973	0.426578	0.037246
ADAMTS7	0.23955	0.9275	0.460243	1.39691	0.920296	0.608027	0.659451	0.398905	0.364446
ADAMTS8	0.067099	0.020319	0.133442	0.075223	0.089305	0.042507	0.063854	0	0.08415
ADAMTS9	0.839785	0.757316	1.67331	2.59231	2.33098	0.403953	0.956053	0.724912	0.543307
ADAMTSL1	0.165242	0.074433	0.442095	1.14865	0.673608	0.097079	0.015737	0.181609	0.138347
ADAMTSL2	0.991381	5.09475	7.62718	10.2639	5.09596	1.8978	0.201482	0.494861	1.19498
ADAMTSL3	0.91969	0.403114	3.30332	2.51364	1.16521	0.015413	0.048713	2.24204	1.69737
ADAMTSL4	4.292	8.66526	4.29788	13.6798	1.6503	3.4876	8.92234	10.2811	9.20611
ADAMTSL5	0.74606	0.388263	1.48817	1.04449	0.826398	1.64448	3.90467	4.34917	2.58772
ADAP1	0.378963	1.01271	0.754835	1.02542	1.79877	1.27727	3.25084	0.635567	0.375209
ADAP2	0.813188	4.68801	3.82529	5.34209	6.99195	4.89509	5.54342	0.879597	1.0914
ADAR	55.0635	30.5028	46.3095	50.855	38.9993	28.9461	26.5563	52.4702	19.3856
ADARB1	1.28249	0.9751	3.12538	4.18026	3.13517	1.05876	2.83694	2.74175	1.50037
ADARB2	0.018769	0	0.121391	0.015588	0.067385	0	0.024873	0.00613	0.116434
ADAT1	10.941	6.04018	7.28367	13.4524	6.91324	4.76788	8.05795	14.9672	6.08936
ADAT2	0.493917	0.827962	0.545419	0.606718	2.16333	1.3047	0.910134	3.3785	1.49908
ADAT3	2.14867	1.41118	0.0817	0.645024	1.81445	1.76377	3.86751	1.52077	1.8061
ADCK1	1.57581	1.29984	3.12586	3.88525	3.83446	3.40511	5.53728	4.13558	2.84665
ADCK2	5.34414	6.37776	7.04345	11.6578	9.86695	10.9808	9.23448	7.91394	4.07786
ADCK5	7.8913	8.95842	5.52838	5.48234	5.34356	22.4219	9.33742	15.5136	8.76826
ADCY1	0.019129	0.038863	0.132298	0.869374	0.216408	0.015936	0.208607	0.022889	0.022562
ADCY10	5.33528	3.7297	0.853259	0.559485	0.760306	1.63599	3.17885	0.392685	0.748059
ADCY2	0	0	0	0.01517	0.024119	0	0	0	0
ADCY3	0.297589	1.86782	1.76391	4.25169	3.44875	0.911954	2.02627	2.05571	0.467268
ADCY4	0.610064	1.05359	1.60532	2.23119	1.31968	0.381454	0.705276	0.62977	0.915602
ADCY5	0.403604	0.1474	1.42281	0.738488	0.549224	0.078985	0.060282	0.357735	1.97443
ADCY6	3.58806	4.41247	3.19292	11.2078	7.2076	5.09209	4.23021	7.21877	7.45447
ADCY7	1.55259	4.10159	2.02055	2.32173	4.07837	0.322433	1.17063	0.265935	0.497569
ADCY8	0	0	0	0	0.006474	0	0	0	0
ADCY9	3.95432	2.65582	6.29084	10.9261	4.2321	1.67416	3.90916	4.42184	4.51548
ADCYAP1	0	0	0.067835	0	0.015281	0	0	0	0
ADCYAP1R1	0.112946	0	0	0.068987	0.023359	0	0.108496	0.044288	0.015319
ADD1	43.1655	23.7971	46.1729	32.8209	36.7694	16.32	23.0473	24.3401	21.4784
ADD2	0.028696	0.004657	0.056808	0.126502	0.077817	0.039853	0.041023	0	0.034669
ADD3	6.77808	2.94555	15.6908	15.9491	20.1254	2.22578	27.3532	17.344	5.48032
ADGB	0	0	0	0	0.02137	0	0	0	0
ADGRA1	0	0	0.779269	0	0	0	0	0	0
ADGRA2	0.337238	2.26939	10.8191	7.61975	8.56968	0.934628	1.06317	0.875742	2.07758
ADGRA3	9.12862	6.33078	9.51747	11.0698	6.50938	2.93615	3.51411	15.7263	15.0818
ADGRB1	0	0.133774	0.272864	0.039141	0.092062	0	0.021003	0.017266	0.061419
ADGRB2	0.021757	0	0.312242	3.8437	0.210865	0.031484	0.065317	0.039761	0.094863
ADGRB3	0	0	0.016738	0.130019	0.116326	0	0	0	0
ADGRD1	0.032443	19.8236	10.7767	8.77601	1.83772	11.3508	0.871887	1.71368	0.169916
ADGRD2	0	0	0	0	0	0	0	0	0
ADGRE1	0.101869	0.363665	0.039389	0.218612	0.137342	0.488471	0.52198	0.033652	0
ADGRE2	0.302377	1.02826	0.588783	1.10528	2.24407	0.436321	1.28593	0.161563	0.052847
ADGRE3	0	0.511375	0	0.041557	0.133062	0	0.101983	0	0
ADGRE5	5.0035	13.2535	13.5424	14.2237	39.9002	17.7827	28.5344	14.0754	1.5244
ADGRF1	0.081939	0	0	0	0.021093	0.05528	0.027803	0	0
ADGRF2	0	0	0	0	0	0	0.129222	0	0
ADGRF3	0.09133	0.066394	0	0.117345	0.063604	0	0.137525	0.073436	0.068894
ADGRF4	0	0.035299	0	0.036611	0	0	0.160357	0	0
ADGRF5	1.4064	3.91766	5.63662	7.77043	3.15787	1.47201	1.72677	1.61876	1.64086
ADGRG1	1.80721	1.91278	1.74989	10.511	1.51276	2.93284	4.76397	3.29211	2.54683
ADGRG2	0.900956	0.165304	1.01355	2.40043	1.00519	0.050434	0.029073	0.59595	1.16766
ADGRG3	4.94526	0.248761	0	0.228157	0.116265	0.05804	0.699327	0	0.069657
ADGRG4	0	0	0	0.010408	0	0	0	0	0
ADGRG5	0.131055	0.346865	0.576111	0.428601	1.0043	0.062092	6.12564	0.693523	0.082037
ADGRG6	5.85573	15.1723	7.36717	11.7473	28.6495	14.0439	0.404859	9.15748	1.77738
ADGRG7	0.124482	0.422822	0.526927	0.360176	0.074808	0.136557	0.082603	0.779652	0.244596
ADGRL1	1.59852	0.167051	3.74562	0.753607	0.536213	1.84925	0.85832	0.45847	1.01892
ADGRL2	0.856034	6.8276	4.89536	18.0296	12.6579	4.85194	12.3449	10.9423	5.44523
ADGRL3	0	0.04022	0.13686	0.130648	0.033589	0.018676	0.029256	0	0.0258
ADGRL4	2.05128	2.96918	5.0561	5.74147	2.82184	1.57913	1.22671	0.76132	1.31635
ADGRV1	1.71327	24.6521	10.9819	3.25132	47.0002	7.04104	9.04307	6.66283	3.7621
ADH1A	51.0236	43.0129	78.9758	47.277	60.7085	50.6137	4.35469	61.757	133.358
ADH1B	679.73	80.2761	93.8969	132.418	20.6969	50.4972	9.39712	164.808	153.391
ADH1C	454.656	281.521	308.107	87.1461	239.266	13.88	2.57724	1174.94	307.539
ADH4	340.179	9.7194	134.91	22.9708	4.2003	117.856	19.4143	4.98412	125.143
ADH5	85.2932	65.6623	46.3789	53.8454	43.5094	54.1643	44.5902	45.7005	25.6078
ADH6	60.0116	20.8795	42.1683	25.7281	19.872	30.5442	22.1848	26.5886	36.1795
ADH7	0.135301	0	0	0	0	0	0.020812	0.186456	0
ADHFE1	10.2749	8.16508	11.0875	19.5162	3.60138	2.79715	3.4814	5.94848	19.3553
ADI1	225.999	45.9855	107.14	152.186	62.0734	106.122	171.755	65.4343	151.749
ADIG	0.22151	0	0	0	0	0	0	0	0
ADIPOQ	0	0	0	0	0	0	0	0	0
ADIPOR1	97.0533	50.3385	52.9168	80.1168	42.4503	26.5742	43.0657	41.1576	39.1266
ADIPOR2	34.9929	18.5202	26.2813	63.6621	22.3792	12.9816	20.1144	19.1906	18.9077
ADIRF	9.24805	1.14476	35.6859	10.3886	3.00384	106.946	7.89144	3.89499	23.4282
ADK	17.0015	12.8065	26.6659	22.0273	16.05	9.3172	15.5171	4.28569	5.87006
ADM	9.93058	3.75317	1.6802	2.0197	9.08098	7.26988	8.92432	11.6512	6.1079
ADM2	1.29583	4.20462	6.03355	3.60844	2.54023	4.2615	1.25316	3.52516	2.17188
ADM5	0	0.240923	0.430979	0.265424	0.536453	0.335201	0.335194	0.12282	0.220361
ADNP	10.989	6.78158	10.5047	10.2995	10.7754	6.63969	6.13183	10.7964	5.69589
ADNP2	3.818	2.57741	2.40413	2.91469	3.27114	1.70374	2.57268	2.91761	1.06492
ADO	2.43807	3.92427	5.0441	3.77678	4.39964	3.069	7.77646	1.89853	1.6475
ADORA1	0.525697	0.144037	3.27642	1.18603	0.372036	0.07178	0	1.57393	0.611318
ADORA2A	3.51709	3.60024	0	5.58962	2.95683	3.84687	4.84405	0	6.06208
ADORA2B	1.05489	0.47155	0.027285	0.346228	0.546981	0.207296	0.671717	0.253633	0
ADORA3	0.197266	2.88401	1.84991	1.0474	2.1142	0.872276	2.08536	0	0.89564
ADPGK	6.16489	10.9808	14.3624	13.8497	15.5124	15.3714	23.0571	10.9119	6.41036
ADPRH	0.608537	1.27168	1.53783	3.76348	4.13297	1.78933	1.19218	0.586754	0.491082
ADPRHL1	0.159382	0.012222	1.92609	2.94061	0.634644	3.96319	6.31499	3.57218	0.644972
ADPRHL2	15.9743	6.94806	12.0809	16.2536	18.1373	11.408	31.1458	5.73465	7.05289
ADPRM	10.4745	2.12487	6.89316	1.9694	3.20927	3.55957	3.2542	1.49839	3.94533
ADRA1A	0.136894	1.86209	0.929014	2.13025	0.090024	0	0.020482	0.081858	1.48925
ADRA1B	0.956285	3.15598	0.948895	3.59824	0.33158	0.419405	0.3085	0.138093	0.577616
ADRA1D	0.239198	0.103446	0.611697	0	0.158261	0.253474	2.09683	0.124565	0
ADRA2A	0.015966	0.052554	2.2958	0.92092	1.92727	0	0.182793	0.19526	0.107149
ADRA2B	0.246725	0.122619	0.103192	0.234156	0.087701	0.430196	0.091544	0.02483	0.155068
ADRA2C	10.8713	0.097338	2.59301	0.045556	0.487378	0.337956	0.216847	0.198337	0.124835
ADRB1	0.13881	0.014019	0.044297	0.114303	0	0	0	0.021432	0
ADRB2	4.0122	1.08768	0.785313	1.10927	0.20367	0.544418	0.517193	1.38852	1.19914
ADRB3	0	0	0	0	0.078193	0	0	0	0
ADRM1	86.7134	49.7816	53.5848	47.9311	80.3691	91.7466	207.807	34.3567	37.8173
ADSL	11.0627	8.12341	10.0274	11.5219	27.9696	18.0297	42.1092	5.14611	6.21219
ADSS	18.2013	10.4415	19.1055	17.5138	17.4434	7.96146	11.705	7.57672	7.67202
ADSSL1	1.90501	1.08481	7.64244	10.1555	1.7207	4.87623	15.8789	5.71983	16.5472
ADTRP	0	0.200126	0.080817	0.481814	0.65858	0	0.226364	0.046028	0.060604
AEBP1	0.317318	2.97291	92.7156	39.7106	60.9211	7.65269	2.95226	0.778695	7.14546
AEBP2	3.80531	2.9213	4.86797	4.63124	4.57825	2.59498	5.20022	5.27298	3.04416
AEN	3.38385	3.26639	7.23065	9.36346	9.36994	8.14771	6.60788	7.94666	0.830502
AES	62.2446	82.1887	86.7936	93.9611	127.37	113.382	81.1164	210.736	145.603
AF241726.2	0	0	0	0	0	0	0	0	0
AFAP1	0.877923	1.04802	3.24254	2.65242	2.10565	1.12789	1.90246	0.778382	0.896999
AFAP1L1	1.75197	2.10593	2.13866	4.49741	3.42318	2.55226	3.21705	1.11759	0.857333
AFAP1L2	0.299365	1.10211	0.850934	1.25534	0.859316	0.365576	0.81708	0.613338	0.414533
AFDN	21.2325	13.1744	9.74334	26.7017	19.3637	17.7481	11.6665	58.0854	36.1383
AFF1	1.45985	4.47663	4.62216	9.00053	5.22376	1.51547	1.41651	7.26814	5.52482
AFF2	0.061854	0.051195	0	0.073114	0	0	0.012952	0.093633	0.026282
AFF3	2.51052	3.17482	2.46868	0.347176	1.80922	0.381936	0.123256	0.495724	0.618528
AFF4	9.87928	8.12877	17.8271	13.9177	10.5007	7.97671	2.77945	5.97765	9.07469
AFG1L	0.667057	0.293111	0.433425	0.741686	0.588591	0.523532	0.598872	2.36804	0.262525
AFG3L2	17.7192	9.83443	9.72901	35.0358	30.2754	23.945	16.0858	13.7326	9.19726
AFM	28.1929	23.4688	89.9133	29.0399	11.8391	6.01765	1.71772	7.28236	64.686
AFMID	74.1211	45.3758	37.5125	35.3745	35.5636	70.0593	60.7349	40.2134	43.9611
AFP	0.758878	155.125	1.5076	0.705689	45.0819	26.4833	32.2902	3.69098	0.211293
AFTPH	9.17874	6.42159	12.1383	12.6643	13.5689	6.66536	12.0987	12.0512	11.5765
AGA	4.25059	9.38506	10.0432	15.5215	7.25544	6.29316	10.7396	5.9281	3.80558
AGAP1	1.89377	1.79867	1.67542	4.51543	5.23067	1.19	1.25991	2.17131	0.718248
AGAP2	0.740934	1.11237	1.10664	1.31472	1.82429	0.469935	1.87067	0.767241	0.487639
AGAP3	19.9034	13.2641	10.8791	16.9848	26.2279	28.9246	15.3605	11.8961	14.5553
AGAP4	2.45789	1.61234	2.85569	1.7159	2.87484	1.11225	2.64107	3.66303	2.996
AGAP5	2.39885	1.38661	2.07683	1.45428	1.61693	0.828673	1.58959	1.84432	1.80326
AGAP6	4.19318	3.69405	4.82949	3.18237	5.96144	2.89289	4.48852	6.04917	6.96336
AGAP9	6.9667	3.41149	4.19999	0.811735	2.05574	0.519569	1.01398	5.81663	1.44201
AGBL1	0	0	0	0	0	0	0	0	0
AGBL2	0.116788	0.165067	1.04334	0.174485	0.164733	0.036428	0.850653	0.434714	2.10443
AGBL3	0.592037	0.455495	0.312531	0.316047	0.565707	0.168648	0.274748	0.426157	0.584923
AGBL4	0	0	0.082971	0.03408	0.038941	0	0	0.257658	0
AGBL5	9.26682	4.56907	5.26911	12.2978	7.08186	7.90734	13.4179	7.84701	6.34819
AGER	0.399912	0.962239	1.9723	0.882379	2.38469	1.04838	2.73965	2.98992	2.06017
AGFG1	5.7053	11.4517	9.0771	6.75762	8.90564	4.35692	5.74431	8.9103	2.52864
AGFG2	30.8332	9.02765	10.0992	8.80049	12.1178	12.4988	10.5707	8.21071	5.82435
AGGF1	4.89539	5.02802	9.62941	8.63434	8.8375	5.55308	4.94786	5.42468	2.45716
AGK	7.2404	4.99599	5.70006	6.6712	7.6538	8.06634	4.15096	4.88628	8.07761
AGL	3.13888	1.57259	2.87691	7.5322	3.90762	2.62977	2.72426	2.59235	6.70722
AGMAT	7.12366	5.01241	10.7464	12.939	17.7331	11.6702	12.8903	6.84773	6.36102
AGMO	26.2134	8.777	30.8856	9.41857	9.46802	8.14228	2.50886	8.25256	11.8706
AGO1	1.29165	1.14495	1.49782	4.59095	2.32705	0.776836	1.92592	1.0554	1.48318
AGO2	2.00467	3.40432	2.67562	4.4717	2.50745	3.04569	1.44699	3.09	1.25643
AGO3	0.629459	0.36851	0.884059	1.21823	1.09466	0.469021	0.766683	1.04163	1.24979
AGO4	2.55896	2.81807	2.77954	3.85867	3.50945	0.884344	2.10191	1.54836	1.92332
AGPAT1	16.0844	20.1257	30.7715	30.3441	27.7132	26.1438	44.2607	44.0524	15.6097
AGPAT2	17.4397	58.7059	25.8717	43.8601	34.6528	7.35417	153.621	47.0565	62.318
AGPAT3	11.57	22.824	21.5782	39.776	27.7083	26.7208	20.9571	19.3712	26.7499
AGPAT4	0.017815	0.505578	0.557774	2.00232	0.388897	1.02295	0.310828	2.91798	0.134163
AGPAT5	4.3382	7.28073	9.86434	10.1781	11.7939	4.01908	4.79203	6.04779	6.04482
AGPS	6.22722	6.76997	9.94467	6.41934	10.9948	7.567	7.10268	5.85668	2.3024
AGR2	0	0.04206	2.26663	0.077221	7.97365	1.18238	31.7194	96.1111	0
AGR3	0	0	0	0	0	0	0	2.36613	0
AGRN	7.47487	15.5738	14.8349	13.0201	52.2857	9.90018	20.863	31.345	14.8873
AGRP	0	0	0	0.128075	0	0	0	0	0
AGT	416.907	904.066	700.435	1083.85	179.406	645.365	289.61	806.169	1014.5
AGTPBP1	1.37675	2.42034	2.19287	2.68806	4.96594	1.06252	1.94614	2.82069	1.11836
AGTR1	3.02992	10.7106	22.6342	6.19381	29.2974	9.17978	4.46831	8.91251	8.32333
AGTR2	0	0	0	0	0	0	0.018169	0	0
AGTRAP	19.7438	8.54009	17.0165	8.4516	18.0299	24.7301	50.4446	11.8978	16.7729
AGXT	54.3063	87.0721	148.993	223.199	24.3977	18.0711	2.21909	252.874	735.391
AGXT2	0.690537	7.66079	16.1238	13.2011	3.88994	5.58099	7.87263	2.85168	4.31287
AHCTF1	15.2946	4.05481	7.4246	8.9463	5.41182	3.34955	4.63388	5.44119	6.40453
AHCY	50.538	48.2778	56.1867	87.6678	154.713	149.86	167.927	56.5674	36.3147
AHCYL1	26.829	17.661	27.9493	36.6588	49.0325	33.1948	26.2927	27.3607	20.8802
AHCYL2	3.27132	1.64466	2.50276	3.83202	2.00163	1.33913	1.81014	3.23647	3.12727
AHDC1	1.0999	0.899339	2.99709	2.8929	4.40229	0.7606	0.957965	0.995764	2.28093
AHI1	2.25774	0.994244	1.67731	2.21574	1.49845	1.24405	1.19119	8.43933	4.03547
AHNAK	12.7086	41.3455	31.6007	28.59	35.5987	8.00354	9.51544	21.5578	23.6666
AHNAK2	0.157464	0.014441	3.83699	0.923888	0.211514	0.045673	0.01338	0.025089	0.036907
AHR	30.5489	8.89584	10.6581	6.09671	18.681	4.95113	6.1941	9.00705	3.04738
AHRR	0.198134	0.119656	0.119057	0.031868	0.052424	0.019976	0.200137	0.234645	0.121739
AHSA1	33.0506	29.6921	40.3352	61.7774	76.7388	74.6991	146.905	41.9929	33.6993
AHSG	163.01	296.715	936.323	302.748	369.333	3288	71.4193	38.7112	132.069
AHSP	0	0	0	0	0	0.284814	0.09993	0	0
AICDA	0	0	0	0	0	0	0.036902	0	0
AIDA	35.8907	14.2722	26.8566	19.2768	16.0707	9.2344	8.80817	7.793	13.3668
AIF1	10.6904	38.8301	35.638	21.0063	42.3162	49.8305	59.7477	14.1142	8.50238
AIF1L	0.930914	0.25382	1.9607	2.91286	0.852496	0.052966	2.49907	0	0.412703
AIFM1	58.0045	19.8783	26.4121	36.4543	40.6365	35.5756	42.1072	20.1566	23.6141
AIFM2	18.2417	12.4607	15.8967	12.3706	17.5057	22.7421	19.9276	12.0265	1.90629
AIFM3	0.257058	0.546483	1.35567	0.186848	1.01485	3.0335	0.76479	2.0212	0.409599
AIG1	49.7767	25.2493	44.6998	32.1364	37.965	72.2909	44.7989	109.312	105.071
AIM2	0.20387	0.916621	0.204287	0.301951	1.38934	0.552946	4.22901	0.225851	0.051997
AIMP1	14.0898	10.7691	13.7875	12.922	14.8853	21.7569	18.5032	14.2829	7.33079
AIMP2	23.4193	9.86036	15.8971	23.8511	25.0738	18.9214	19.088	13.0384	7.51868
AIP	92.9984	18.6897	30.1218	22.5213	36.4763	41.4722	53.4174	22.9369	16.9191
AIPL1	0	0	0	0	0	0	0	0	0
AIRE	0	0	0.176223	0	0	0	0	0	0
AJAP1	0	0	0.086484	0.01772	0	0	0.675602	0	0
AJM1	0.685606	1.86003	0.424647	1.36567	1.45809	0.674766	2.83554	4.05681	2.31443
AJUBA	8.7884	8.10617	6.48708	3.89299	8.22481	20.9652	11.6047	7.47837	5.88312
AK1	12.1796	7.85372	6.76117	19.053	5.6148	12.1975	2.98691	9.43107	18.8371
AK2	34.8978	30.429	41.8327	54.9602	67.8702	43.5261	43.2782	24.7928	46.9263
AK3	38.7375	16.3446	78.7974	31.1706	19.5497	22.1049	11.8636	24.0301	24.5054
AK4	11.7384	17.9435	26.7535	12.8958	41.2551	20.9961	25.2317	16.9326	2.32883
AK5	0	0	0.061642	0	0.043249	0.041745	0.037716	0	0.020194
AK6	9.24392	12.3293	15.3995	12.6123	17.2361	21.5722	8.26636	15.5769	3.94166
AK7	1.04175	0.372051	0.414997	0.863597	0.424759	0.06095	3.01626	1.08944	0.134757
AK8	0.131407	0.097766	0.61356	0.07665	0.694882	0	0.075776	0.287501	0.034088
AK9	0.529736	1.23456	0.25998	0.792605	1.43647	0.446736	0.569929	1.87683	0.588895
AKAIN1	0	0	0	0	0	0	0	0	0
AKAP1	15.4627	11.5494	17.8205	44.3488	25.4114	30.598	27.7338	33.5882	17.0459
AKAP10	3.85044	1.88871	2.50513	4.89346	3.21028	1.35678	3.66892	2.36664	2.29914
AKAP11	2.43851	1.35967	2.83687	2.20024	4.04535	0.796103	1.16881	1.99932	1.21532
AKAP12	1.81459	1.30016	2.32475	8.96125	1.50788	1.35168	48.406	1.32514	0.637804
AKAP13	3.14175	4.31977	6.87104	12.6927	7.40841	2.68418	5.29766	4.73163	3.53973
AKAP14	0	0	0	0.033532	0	0	0	0	0
AKAP17A	20.4886	13.0083	12.3749	19.1359	17.9409	16.5867	22.6672	30.546	23.64
AKAP2	0	5.22366	7.94323	8.85388	6.58378	1.65485	4.14953	0	1.57649
AKAP3	0.06363	0.086466	0.148613	0.040759	0.236956	0.033806	0.029274	0	0.210041
AKAP4	0	0	0	0	0	0	0	0	0
AKAP5	0.409344	0.483909	0.123146	0.524333	0.250313	0.013544	0.149657	0.178532	0.168335
AKAP6	0.358712	0.047727	0.259843	0.552008	0.237936	0.064188	0.110008	0.378175	0.571204
AKAP7	4.34849	2.5367	1.84687	3.61337	4.01044	3.90956	3.55788	6.79139	3.07816
AKAP8	7.09516	4.57964	7.01409	4.16953	11.0204	4.31021	7.74496	6.35951	4.58706
AKAP8L	15.9692	14.4171	11.6948	6.9492	20.2299	16.5473	16.4279	16.0655	18.3595
AKAP9	5.58577	2.55408	4.07491	7.01977	7.70848	2.54666	2.12657	7.38439	14.2913
AKIP1	16.864	15.571	17.1213	15.1622	17.9285	12.0862	11.0732	24.2372	9.58302
AKIRIN1	10.5397	13.2315	13.2893	19.3338	19.8077	4.07995	21.0242	7.12797	4.29039
AKIRIN2	29.7238	9.34793	10.4929	17.1898	17.4668	22.8275	22.4311	27.1738	20.3984
AKNA	2.53331	5.95069	3.45238	3.97809	8.05433	1.69089	6.55017	1.76331	1.46661
AKNAD1	0	0.001069	0	0	0	0	0	0	0
AKR1A1	208.086	48.2558	94.3143	110.626	122.97	156.291	84.6336	60.916	139.572
AKR1B1	1.95529	35.2316	26.5547	23.5008	21.5564	79.0408	29.1096	4.08058	1.42939
AKR1B10	60.35	819.002	944.287	266.59	1758.85	1304.09	22.9339	1181.22	325.634
AKR1B15	2.70716	42.9156	35.856	11.2593	37.4558	54.7179	0.420643	34.9961	14.6101
AKR1C1	368.832	198.181	143.682	44.7296	135.018	330.5	162.686	136.292	64.7783
AKR1C2	633.13	192.16	103.512	56.4667	121.68	369.077	69.7557	427.872	35.706
AKR1C3	345.669	373.547	226.417	130.661	274.713	286.081	229.57	369.022	127.402
AKR1C4	58.4601	330.334	71.7379	10.5994	73.8857	286.928	4.0909	41.7061	31.206
AKR1C8P	9.57842	1.62653	1.93477	1.67491	7.4508	3.82455	0	8.97033	4.73282
AKR1D1	0.746383	1.52339	11.5685	2.80783	1.33972	0.825293	1.47838	19.481	46.3444
AKR1E2	0.564474	0.046085	0.299063	0.039867	0.207208	0.200151	1.11332	0	0
AKR7A2	19.3198	7.13438	22.885	19.641	35.5045	27.6992	34.0335	18.4993	22.7045
AKR7A3	6.50547	10.5096	59.0678	20.5152	44.1857	58.033	15.7142	5.2593	42.6652
AKR7L	0.729682	1.34612	9.40819	3.85939	13.6404	8.80396	2.38391	2.2679	13.3108
AKT1	11.3476	9.86641	28.7101	40.7436	40.1064	15.9455	27.3382	37.0444	37.2174
AKT1S1	16.5447	22.4163	9.49069	12.9061	29.5352	16.8493	22.9098	17.3183	8.0652
AKT2	19.8132	15.8066	15.7086	15.6427	22.3231	16.808	14.9367	23.7927	12.9745
AKT3	0.136892	0.729276	3.21654	2.34385	1.87563	0.257545	1.03479	0.2344	0.491159
AKTIP	7.50978	5.73151	7.04747	6.50333	4.39774	4.92739	10.2674	3.65043	3.43457
AL020996.2	0	0	0	0	0	0	0	0	0
AL021546.1	0	0	0	0	0	0	0	0	0
AL021997.3	0	0	0	0.078982	0.016954	0	0.072	0.012583	0
AL022238.4	1.53809	0.87596	1.86047	0.259691	7.1462	2.36116	2.75908	2.18259	2.54486
AL022312.1	0.004648	0.076794	0.054988	0.008867	0.00487	0.000871	0.006998	0.0049	0.006738
AL022318.4	0	0	0	0	0	0	0	0	0
AL024498.2	0	0	0	0	0	0	0	0	0
AL031281.2	7.02281	1.19485	3.92177	3.29813	6.2525	2.822	0	8.18179	6.78167
AL031315.1	0.126223	0	0.272198	0	0.390255	0	0	0.137858	0
AL031708.1	1.92179	0.031286	0.04247	0.001926	1.07114	0	0.170167	0	0.035671
AL031777.3	0.610506	0	0	0.357687	0.369167	0.197692	5.76243	0.261078	0
AL031847.2	0	0	3.50742	1.66917	5.39022	9.11006	4.51343	3.8651	5.48866
AL032819.3	0	0	0	0	0	0	0	0.054478	0
AL033529.1	0	0.073128	0	0	0	0	0	0	0
AL034430.1	0	0.034707	0.041228	0	0	0	0.041079	0	0
AL034430.2	0.897037	5.53802	0.771871	1.23859	4.01201	1.25002	1.99411	1.44579	2.2026
AL035078.4	0	0.086278	0	0	0	0	0	0	0
AL035425.2	0	0	0	0	0	0	0	0	0
AL035460.1	0	0	0	0	0	0	0	0	0
AL049557.1	0	0	0	0.835027	0	0.028062	0.269213	0	0
AL049629.2	0	0	0.361886	0	0.277357	0	0.736928	0.505986	0.027301
AL049634.2	0	0	0	0	0	0.179776	0.062987	0	0
AL049650.1	0	0	0.066484	0	0	0.064657	0	0	0.005754
AL049697.1	0.102197	0.119648	0.012954	0.043406	0.093881	0.023149	0.151997	0.090552	0.058514
AL049779.1	0	0	0	0	0	0	0	0	0
AL049839.2	4.55961	15.2932	167.45	6.16195	48.9675	1.16496	81.5984	8.50149	12.1477
AL049844.1	0.103631	0.113439	0.095441	0.058926	0.064989	0.024895	0.024521	0.030672	0.005085
AL049844.3	0	0	0	0	0	0	0.248879	0	0
AL080251.1	0.025217	0	0.046431	0	0	0	0	0.02226	0.002622
AL096711.2	0.040466	0.033006	0.076412	0.080109	0.134845	0.018569	0.068788	0.006558	0.045412
AL096814.1	0	0	0	0	0	0	0	0	0
AL096870.1	0	0	0	0.065647	0	0	0	0	0
AL109811.3	0.985716	0.796564	0.789568	0.454317	1.91579	3.60239	1.44974	2.45792	4.36836
AL109827.1	0	0	0	0	0	0	0	0	0
AL110118.2	0.087601	0	0	0.090985	0.05293	0	0	0.041547	0.091732
AL117339.5	0.178539	0.164321	0.111215	0.315979	0.243504	0	0	0.159844	0.076903
AL117348.2	0	0	0	0	0	0	0	0	0
AL121578.2	0	0	0	0	0	0	0	0	0
AL121594.1	1.33733	0.184152	1.98123	2.1978	2.6008	0.186592	2.97225	3.38586	3.37186
AL121722.1	22.7744	9.4147	24.4252	19.4285	6.85801	20.2352	2.4368	9.24679	20.9155
AL121753.1	0.528439	0	0	0.261828	0.186429	0	0.402037	0	0.516356
AL121758.1	0	0	0	0	0	0	0.037819	0	5.92805
AL121845.2	0.019382	0.058791	0.008918	0.092127	0.10668	0.005052	0.007614	0.205815	0.09755
AL121845.3	3.93883	1.81365	6.47409	2.4627	4.36926	13.228	15.7813	11.4404	48.8068
AL121900.2	0	0	0	0	0	0	0	0	0
AL132671.2	0	0	0	0	0	0	0	0	0
AL132780.3	0	0	0	0	0	0	0	0	0
AL133352.1	8.02485	7.8197	8.10158	9.74985	9.11233	7.98808	6.75785	1.39948	2.28809
AL133353.2	0.134048	0.13831	0.026883	0.452242	0.245101	0	0.195783	0.105795	0.100185
AL133410.3	0	0	0	0	0	0	0	0	0
AL133500.1	0.059473	0.027893	0	0.045497	0.081188	0.077824	0	0	0
AL135905.2	81.0411	20.5552	56.4094	72.2095	30.3599	41.8867	118.385	78.0546	26.7694
AL136295.1	0	0	0	0	0	0	0	0	0
AL136295.3	0.215684	0	0	0.179846	0.248389	0	0.031737	0.230007	0.511043
AL136295.4	2.37962	0.885135	1.74309	1.12727	4.11381	5.85538	2.39399	4.40189	0.029273
AL136295.5	13.8102	1.32169	3.49802	3.57186	6.10965	4.71186	8.47704	12.9516	6.6589
AL136373.1	0	0	0	0	0	0	0	0	0
AL136454.1	0.657971	1.60626	1.21744	0.53816	1.52691	1.22297	2.20256	3.16837	2.31761
AL136531.2	0.043648	0	0.047036	0.064645	0.060652	0	0	0	0
AL138752.2	0	0	0.298674	0	0	0	0	0	0.266124
AL139011.2	0.614903	0.497688	1.14939	0.159206	0.023107	0.027874	0.046975	0.022463	0.072876
AL139142.2	0.064502	0	0	0.068484	0	0.160338	0.71733	0	0.264315
AL139260.3	0	0	0.049749	0.087554	0.078008	0.030224	0.07464	0.05968	0.066619
AL139300.1	0	0	0	0	0	0	0	0	0
AL139353.1	0.450659	0	1.05854	0.681878	0.393186	0.103633	0.337668	0.338527	0.058351
AL157392.5	5.9474	0.791551	1.22267	1.02759	2.28581	1.25608	2.18258	2.76946	7.65648
AL157935.2	1.63628	1.07421	0.867438	6.56086	14.4724	2.90442	10.7589	1.80711	0.692978
AL159163.1	0.276279	0	0	0	0	0	1.62512	0	0
AL160269.1	5.50002	1.83539	0	1.15037	5.24936	1.21804	2.19129	0.951625	1.71847
AL160272.2	0	0.063744	0.17018	0.056661	0.043923	0.18558	0.071363	0.152327	0
AL162231.1	0.541035	0.370241	1.64921	1.67405	0	0.749188	0.660678	2.73947	3.11559
AL162231.3	0.028371	0	0	0	0.128495	0	0	0	0
AL162377.3	0.046443	0	0	0.008576	0	0	0	0	0.005118
AL162417.1	0	0.01028	0.001523	0	0	0	0.023799	0	0
AL162596.1	0	0	0	0	0	0	0	0	0
AL163195.3	0	0	0	0	0	0	0	0	0
AL163636.2	40.0517	5.59532	36.9088	21.3633	10.5483	33.8676	10.8656	3.83497	19.1428
AL353572.3	0	0	0	0	0	0	0	0	0
AL353588.1	0.036034	0	0.046295	0.168551	0	0.043399	0.042925	0	0
AL354761.1	0	0	0	0	0	0	0	0	0
AL355102.2	0	0	0.046778	0.044857	0	0	0	0	0
AL355312.5	0.012845	0	0	0.036267	0.021873	3.1959	0.067034	0.032469	3.79242
AL355315.1	0	0.010084	0	0	0	0	0	0	0
AL355916.2	0	0.201188	0	0	0.148135	0	0.092749	0	0
AL355987.1	0	0.127143	0.74669	0.082291	0.208244	0	0.389755	0	0
AL355987.3	0.742054	0	0.303033	0.554895	0.215411	0.890048	4.29957	0.933275	0.424884
AL357673.1	0.071892	0	0	0	0.067565	0	0.045278	0.253033	0
AL358075.4	0	0	0	0	0	0	0	0	0
AL358113.1	0.087373	0.071256	0.206036	0.62258	0.502841	0.015698	0.103226	0.434236	0.454035
AL358472.6	3.9356	2.43317	0.607861	3.07188	0.878655	1.82565	2.52075	2.5234	1.57241
AL358472.7	0	0	0	0	0	0	0	0	0
AL359736.1	0	0	0.374374	0.033353	0	0	0	0.078351	0
AL359922.1	0.224	0.017133	0	0.268945	0.115074	0	0	0.568848	0
AL360181.3	0.237319	0.309771	0	0	0.031237	0.022784	0.327043	0.040217	0.031934
AL365205.1	16.3125	18.8125	3.73413	23.8892	23.0849	6.59087	19.1004	57.0461	13.4928
AL365214.3	0	0	0	0	0	0	0	0	0
AL365232.1	0	0	0	0	0	0	0	0	0
AL365273.2	0	0	0.157006	0	0	0	0	0	0
AL391650.1	0.488147	0	0.375866	0.332631	0.462333	1.06732	1.10255	0.005615	0.154837
AL445238.1	0	0.017395	0	0	0	0	0	0.180192	0
AL445685.3	0.067903	0	0	0.007259	0.008134	0	0	0	0.044201
AL445989.1	0	0.014185	0	0	0	0	0	0	0
AL449266.1	0.027147	0.093685	0	0.063769	0.026761	0.019899	0.020954	0.028743	0.015898
AL451007.3	0	0	0	0	0	0	0	0	0
AL451062.3	0	0	0	0.735592	0	0	0	0	0
AL512428.1	0	0	0	0	0	0	0	0	0
AL512506.3	0	0	0	0.036934	0	0	0	0	0
AL512785.2	0.803699	0.510844	1.21805	0.188711	0.034367	0	0.188713	0.437085	0.163041
AL513165.2	0	0	0.037905	0	0.055962	0	0.00333	0	0.142438
AL583836.1	0.747628	2.90773	1.72515	3.76454	1.66796	0	0.21078	0.750267	2.63741
AL589666.1	0.165503	0.104013	0.024676	0.038105	0.228654	0.147915	0.066752	0.188566	0.121602
AL590132.1	0.009484	0	0	0	0.009708	0	0	0	0
AL590560.1	0.161712	0.777996	0.737483	0.564643	0.497152	0.635813	1.58516	0.873832	0.047313
AL590764.2	0.029451	0.087203	0.148952	0.184478	0.777495	0.057897	0.32211	0	0.030258
AL591806.3	0.043553	0.194363	0.164734	0.06164	0.230477	0	0	0.56202	0
AL592490.1	0	0	0.168749	0	0.036343	0.006177	0	0	0
AL603832.3	0	0	0	0	0.163929	0	0	0	0
AL645922.1	5.74176	0.53733	0.337802	1.51659	3.04232	2.13637	5.90153	33.3862	4.7248
AL645941.2	0.003477	0	0	0	0	0	0	0	0
AL662884.4	0	0	0.059389	0.145413	0	0	0	0	0.215634
AL662899.1	0	0	0	0	0	0	0	0	0
AL662899.2	0.001365	0	0	0	0.126583	6.82558	3.72546	0	0
AL669918.1	0	0	0	0.162069	0.111195	0	0.065412	0	0
AL672043.1	0	0	0	0	0	0	0	0	0
AL672142.1	0.010335	0	0	0.003476	0	0	0	0	0
AL691442.1	0	0	0	0	0	0	0	0	0
AL713999.1	1.67167	3.70207	1.42903	0.830798	5.08947	3.086	5.28279	2.91027	1.29288
AL772284.2	0	0	0	0	0	0	0	0	0
AL807752.6	0	0	0	0	0	0	0	0	0
AL807752.7	0	0	0	0	0	0.471474	0.50298	0.449372	0
AL845331.2	0	0	0	0.187946	0.079173	0	0	0	0.026583
AL928654.3	0	0	0.7583	0	0	0	0.064294	0	0
AL929554.1	0	0	0	0	0	0	0	0	0
ALAD	105.91	34.9643	24.2252	51.137	16.2156	13.6622	11.1716	24.659	129.968
ALAS1	139.432	43.2296	62.2046	54.6939	45.6113	98.2105	42.3109	18.4573	26.1555
ALAS2	0	0	0	0.113204	0	0.022051	0.051668	0	0
ALB	2167.48	16813	12346.9	10742.1	5908.24	8912.34	1106.33	7868.79	14049.2
ALCAM	60.0262	16.5054	35.3312	18.1851	27.1698	22.8528	2.64112	11.053	8.47828
ALDH16A1	24.7128	6.01079	8.38544	6.39127	19.1821	14.5308	10.0783	9.9559	6.19376
ALDH18A1	12.9473	17.487	14.2042	12.879	30.1169	14.396	29.7648	7.19663	5.37361
ALDH1A1	1077.3	536.456	384.952	403.59	1438.36	408.856	398.82	1043.54	399.242
ALDH1A2	0.515658	0.384082	0.68197	0.15086	0.119096	0.044804	0.149329	6.50665	0.253154
ALDH1A3	0.030424	0.181167	1.31288	1.56433	1.62037	0.165647	0.233921	0.030016	0.436793
ALDH1B1	29.0005	10.9774	30.2639	35.2554	20.6203	12.83	9.62439	18.0649	5.11057
ALDH1L1	226.471	62.4177	82.5842	103.371	161.071	383.866	7.6262	90.2832	8.72106
ALDH1L2	0.018407	0.140489	0.804429	0.654086	0.404545	0.109641	0.391538	0.021517	0.078759
ALDH2	68.8203	45.193	35.4426	34.2655	11.2476	33.7399	14.1376	18.1619	91.5417
ALDH3A1	209.53	0.952265	10.8596	3.44778	3.36703	21.492	9.92945	48.5758	0.283676
ALDH3A2	156.894	33.1589	64.3327	49.6363	36.8983	57.6259	72.8255	73.5556	72.5848
ALDH3B1	6.759	3.61598	2.5564	14.2694	6.959	6.25	21.5767	5.91801	2.18754
ALDH3B2	0	0	0	0	0	0	0.056995	0.10321	0
ALDH4A1	35.4898	30.3106	68.1776	59.0343	75.3581	39.6544	23.3244	19.7949	21.5223
ALDH5A1	16.7914	10.1358	22.0707	19.0608	10.9427	9.72477	11.0693	17.4333	14.0854
ALDH6A1	23.1311	4.82213	17.1933	44.4715	8.48031	6.28972	20.1661	11.7288	19.5143
ALDH7A1	15.9731	17.013	22.848	25.5548	13.2386	20.3493	10.4322	14.7084	44.2609
ALDH8A1	5.09082	11.6756	28.9951	19.386	17.1443	7.09386	9.45025	1.33455	14.6827
ALDH9A1	51.5071	29.0297	37.918	50.8397	24.8971	27.8915	22.8061	42.4917	43.9223
ALDOA	149.511	133.345	171.194	293.539	252.748	459.114	757.801	287.252	54.6687
ALDOB	7.42984	306.335	1005.2	2436.32	225.348	140.752	56.9542	621.066	1741.2
ALDOC	10.4088	16.8188	10.8374	3.75952	2.64641	36.3755	37.6397	32.5358	0.755894
ALG1	15.4406	12.9477	10.7911	16.2321	12.956	16.5575	25.5166	8.68426	4.1399
ALG10	0.511331	0.362892	1.27261	1.20236	1.08587	0.230022	0.615032	1.079	0.279949
ALG10B	0.575724	0.216664	0.446974	0.611875	0.852439	0.268701	0.510089	0.906042	0.781817
ALG11	1.00531	2.54342	3.28419	3.28073	3.03971	0.775029	2.61922	1.88831	0.552522
ALG12	5.841	8.93761	7.51988	8.65261	8.83423	7.07375	13.8428	6.98635	6.79328
ALG13	20.9938	8.18074	14.6277	10.502	8.71698	5.52584	20.8716	9.61854	13.0853
ALG14	1.0024	0.470316	1.38868	1.61669	1.76731	1.07964	2.25966	2.04108	1.53333
ALG1L	11.0933	0.225541	3.25195	11.0028	6.98169	3.31404	6.08531	10.2019	2.45301
ALG1L2	0.023345	0	0	0	0.242611	0	0	0	0.145225
ALG2	17.5135	23.0352	8.27869	15.4497	14.1596	7.16895	11.956	14.3574	10.8825
ALG3	45.4461	32.2584	29.7217	20.159	52.714	112.678	59.3517	24.2513	38.3147
ALG5	13.3919	14.8897	23.1292	16.1555	31.6736	15.3596	25.2356	9.01872	8.03329
ALG6	5.74646	2.85588	4.51893	7.29302	7.62439	3.88192	5.17189	10.9056	8.10292
ALG8	12.9725	21.9502	36.9972	17.3986	31.5717	30.0323	33.7109	34.5088	21.0334
ALG9	5.83404	9.65356	7.18043	9.18903	11.0052	8.97851	9.4651	12.7996	7.8174
ALK	0	0.047194	0	0	0.025465	0.007643	0	0.302283	0
ALKAL1	0	0	0	0.408946	0	0	0	0	0
ALKAL2	0	0.067767	4.58015	0.245502	0.128008	0	0.236872	0.066754	0
ALKBH1	1.9605	0.768455	2.6713	2.86789	3.07992	1.42082	5.68975	2.62088	2.19628
ALKBH2	13.2534	6.9119	20.3327	6.67527	14.3736	29.7198	20.0989	11.2256	29.9854
ALKBH3	10.3637	3.0171	5.68067	4.4063	6.18542	12.4726	9.47814	3.46219	4.18566
ALKBH4	2.96569	2.55442	3.52479	3.75085	4.29197	5.17946	5.15766	3.49729	3.24356
ALKBH5	28.8922	7.43532	15.7859	15.752	15.1985	17.6472	22.9579	11.5829	17.853
ALKBH6	19.7001	6.88443	7.57896	3.34406	7.48508	11.9248	11.1166	7.77072	14.833
ALKBH7	48.3623	17.4153	12.9909	19.4831	28.3052	55.141	32.7348	18.1619	28.7943
ALKBH8	0.748271	0.79071	2.74965	1.52043	1.88874	0.849928	1.11207	2.07674	0.849995
ALLC	0.080771	0.05326	0.661485	0.083752	0.105684	0	0	0	0
ALMS1	1.86915	0.557341	1.29083	2.14838	1.50947	0.524037	1.20858	1.34282	1.1528
ALOX12	0.284761	0.300654	0.544607	0.433305	0.412084	0.045473	0.320222	0.339234	0.15882
ALOX12B	0.218074	0.019083	0	0	0	0	0.112638	0.065564	0
ALOX15	0	0.033744	0.094547	0.088845	0.343228	0	2.19568	0	0.475504
ALOX15B	0.163816	0.462923	0.439068	0.126136	0.446317	0.05836	0.617913	0	0.61933
ALOX5	0.455029	3.82376	6.92176	3.89764	10.1487	1.97393	8.09485	3.3236	0.686975
ALOX5AP	0.668033	5.3404	10.0008	7.78931	20.9137	1.644	15.9416	0.246095	0.915941
ALOXE3	0.071518	0	0	0	0	0	0	0	0
ALPG	0	0	0	0	0	0	0	0	0
ALPI	0	0.019843	0	0.180647	0	5.61556	2.37941	0.589352	6.72434
ALPK1	0.826949	1.88637	1.57033	1.69276	2.11453	0.834874	1.64655	4.4623	0.877724
ALPK2	1.48097	4.17384	0.224677	1.30782	0.755526	0.386257	0.465147	2.78408	0.194413
ALPK3	2.25216	0.071653	4.39682	9.3423	0.41226	3.11243	0.234637	0.196977	2.42558
ALPL	0.301079	17.5484	9.02361	6.44026	5.81224	9.79092	7.15414	0.967888	6.90256
ALPP	0	0	0	0	0	0	0.017625	0	0
ALS2	4.2077	7.43882	5.03197	16.7785	8.6497	2.65813	4.74244	4.45631	3.07071
ALS2CL	1.33525	5.17529	5.74684	4.25315	3.91689	3.13239	2.20535	19.6717	22.3363
ALS2CR12	0	0	0	0.22072	0.145052	0	0.040666	0.08098	0
ALX1	0	0	0	0	0	0	0	0	0
ALX3	2.14501	0	0.85695	2.63689	0.705099	0.502164	0.643906	0.662829	0.593202
ALX4	0.010392	0	0	0.008982	0	0	0	0	0
ALYREF	23.624	16.3468	13.3153	25.3532	30.9456	40.5512	53.6975	38.4081	11.6509
AMACR	251.093	9.018	18.9157	184.071	13.5818	68.4056	50.9191	9.89294	5.20418
AMBN	0	0	0	0	0	0	0.100722	0	0
AMBP	2027.7	2380.86	1010.86	2041.4	1485.38	1537.39	343.26	2923.63	1326.97
AMBRA1	6.76523	2.94392	3.90445	6.35584	6.96972	4.53837	7.5159	4.73217	2.66003
AMD1	9.03113	10.2766	11.495	17.1047	27.7297	12.9226	14.3819	18.0024	5.95824
AMDHD1	12.8617	19.9983	24.0731	49.7997	6.91473	5.62069	17.32	4.34537	10.3289
AMDHD2	12.2868	6.66035	10.6615	36.1538	11.9645	16.0908	23.2834	7.5761	5.55982
AMELX	0	0	0	0	0	0	0	0	0
AMELY	0	0	0	0	0	0	0	0	0
AMER1	3.55027	0.518536	1.04804	1.0234	0.636574	0.529172	0.943711	0.57846	0.589855
AMER2	0	0	0	0	0	0	0	0	0
AMER3	0	0	0	0	0.01762	0	0	0	0
AMFR	27.5216	17.6302	23.604	20.8231	19.6303	17.2825	22.931	10.1992	9.92071
AMH	0	0.240678	0	0.095926	0.09437	0	0	0	1.53175
AMHR2	0	0	0	0.069629	0.026128	0	0.698386	0	0
AMIGO1	0.737395	1.01689	0.759073	3.98449	1.34859	1.38554	0.654402	1.03028	0.424877
AMIGO2	0.128811	2.39849	0.959166	1.45711	1.70112	0.14616	5.25971	0.279502	0.6072
AMIGO3	0.722417	0.106903	0.521929	0.777767	0.421191	0.471709	0.354609	1.83592	2.32863
AMMECR1	2.28673	1.33587	1.38417	1.4237	2.84432	1.6702	1.20969	1.71632	1.34655
AMMECR1L	3.37114	2.13076	6.16695	5.07868	6.61193	2.3747	4.22795	4.12645	6.47944
AMN	0.697002	1.44548	3.49885	13.2195	11.1694	9.92855	26.3827	3.63724	0.116853
AMN1	1.52473	1.70665	2.86547	2.7267	2.64132	0.758485	1.14657	1.09213	1.87398
AMOT	2.12599	0.053553	1.13799	1.29259	0.701857	0.730224	0.89108	0.020133	0.331432
AMOTL1	0.141871	0.724941	2.96766	11.4163	2.58091	0.318993	0.68048	6.65654	6.55901
AMOTL2	1.81429	1.34324	5.18785	4.26236	3.79844	4.14367	3.26239	3.45284	1.67616
AMPD1	0	0	0	0.118688	0.140793	0	0.070781	0	0
AMPD2	12.7558	9.79646	8.4551	7.64492	14.1737	18.8404	15.5391	10.2938	14.9692
AMPD3	0.240377	1.83118	1.98208	2.34803	4.56344	0.920037	1.1981	0.829396	0.598728
AMPH	0	0.10221	0.091694	0.071569	0.201391	0	0	0	0
AMT	11.2838	6.85695	12.4146	15.3589	6.70779	20.7001	24.7817	4.14995	9.12726
AMTN	0	0	0	0	0	0	0	0	0
AMY1A	0.179287	0.055932	0	0.104988	0.087038	0	0.014627	0.384876	1.80243
AMY1B	0.02357	0.067776	0	0.091954	0	0	0.023247	0	0.616532
AMY1C	0.203057	0.111114	0.080546	0.04026	0.083745	0	0.016043	0.506562	1.64868
AMY2A	0	0	0	0	0	0	0	0	2.45086
AMY2B	7.4387	2.20402	4.49502	9.02581	3.20763	1.46033	0.716018	13.1567	40.5202
AMZ1	0.077387	0.287469	0.099691	0.03526	0.078061	0.095624	0.052116	0	0.030069
AMZ2	13.8383	5.25079	12.9625	21.5338	13.8549	19.739	13.0816	10.2512	10.8517
ANAPC1	3.10678	3.07101	2.8158	4.12468	5.50122	3.18035	5.44509	2.76389	1.61724
ANAPC10	3.2472	4.24163	6.28335	7.49536	4.86005	3.81665	2.68238	6.54745	2.61022
ANAPC11	91.1982	56.8802	68.015	110.734	97.6329	217.33	146.683	100.344	108.507
ANAPC13	21.1619	12.7234	45.991	28.2746	34.238	25.9664	26.7709	28.4002	34.3203
ANAPC15	9.3209	9.51248	20.1967	13.5862	31.8629	17.4832	36.1076	27.156	17.5103
ANAPC16	15.659	17.4054	31.1662	17.4057	19.218	10.976	22.6823	13.3361	13.9942
ANAPC2	19.6354	7.19289	4.9138	12.8804	14.7731	10.1968	15.0972	13.2596	8.22765
ANAPC4	9.48715	5.14678	10.8471	7.22347	8.53929	2.80786	7.58171	9.71048	8.28264
ANAPC5	46.907	21.5881	34.7643	27.5033	47.9212	32.0553	52.9679	15.9505	23.3409
ANAPC7	12.9507	13.5727	15.9064	8.24481	16.5894	18.3352	15.9036	16.1058	12.5471
ANG	332.382	85.2961	258.55	59.599	43.9226	81.6383	183.075	18.6752	358.742
ANGEL1	0.986197	3.03889	5.82084	10.5685	9.95812	2.05276	5.41973	5.70888	5.68948
ANGEL2	7.37627	3.97247	7.41658	5.619	4.19686	1.7463	2.8106	3.3655	6.36969
ANGPT1	0.127027	0.453546	2.13394	1.16652	0.474975	0.039027	0.928552	1.09862	0.132311
ANGPT2	1.86453	1.94302	1.09531	1.57647	0.42033	1.19925	2.43269	7.82725	1.05591
ANGPT4	0	0	0	0.015142	0	0	0	0	0
ANGPTL1	0.0253	1.45682	1.68575	5.07759	1.39429	0.127734	1.11678	1.0554	0.975802
ANGPTL2	1.00406	3.44495	6.05429	4.09126	3.79891	1.17448	1.96198	0.346865	0.924877
ANGPTL3	148.28	50.019	84.4738	48.8789	43.8044	38.2677	15.633	28.6697	41.2861
ANGPTL4	103.729	5.07029	24.2462	19.4352	2.64433	18.6807	41.6164	0.59189	6.4362
ANGPTL5	0	0	0	0	0	0	0	0	0
ANGPTL6	0.812854	0.869385	2.67046	0.192847	0.617891	0.480364	0.970515	2.00596	0.833386
ANGPTL7	0	0	0	0.020321	0	0	0	0	0.65388
ANGPTL8	38.0941	58.1107	68.4239	25.5133	21.4656	42.2437	2.62811	7.17859	117.678
ANHX	0	0	0	0	0	0	0	0	0
ANK1	0.009639	0.04022	0	0.009124	0.067498	0.010701	0.067046	0.438171	0
ANK2	0.020428	0.035656	0.20888	0.250543	0.411853	0.421123	0.064981	0.118812	0.014582
ANK3	0.595925	1.0706	4.12641	4.59978	1.68451	0.023615	0.684499	0.052023	0.063147
ANKAR	0.272249	0.385741	0.473736	0.485306	0.404373	0.169817	0.320761	0.329543	0.200162
ANKDD1A	0.37842	0.883249	0.825508	1.23	1.85154	1.12425	1.05506	1.9385	0.87195
ANKDD1B	0.019783	0.101159	0.297384	0.21921	0.096449	0.534269	0	0.227871	0.146094
ANKEF1	1.25869	2.05061	1.81639	2.85158	0.558048	1.71345	2.35161	1.96482	1.66357
ANKFN1	0	0	0	0.026199	0	0	0	0	0
ANKFY1	7.60182	3.7148	4.91857	5.51569	5.95888	2.43183	4.81772	3.83231	1.80082
ANKH	5.01042	11.2357	10.707	12.9316	10.065	4.41815	6.01099	5.50383	10.8839
ANKHD1	18.1212	8.225	7.7822	11.6387	8.91283	13.6208	8.32095	15.8214	15.6002
ANKHD1EIF4EBP3	5.519	5.30603	12.7673	7.27396	11.3605	7.29772	4.82055	5.4604	6.43197
ANKIB1	3.34388	3.7002	6.06151	7.38359	6.70575	2.46776	4.04589	4.11998	4.86228
ANKK1	0.008935	0	0.169368	0	0	0	0.041182	0	0.028888
ANKLE1	0.108634	0.117121	0	0.041436	0.167736	0.046672	0.444821	0.222487	0.145445
ANKLE2	9.21152	7.18682	12.9769	9.86601	13.394	8.14706	9.17048	9.75151	4.31316
ANKMY1	3.59883	1.18053	2.39289	2.84763	4.32424	1.69287	1.90543	5.19936	2.45793
ANKMY2	5.28993	2.96621	6.30296	5.8407	5.78638	3.59593	3.71764	3.60279	2.9187
ANKRA2	9.25921	3.90581	7.14191	5.05136	5.13192	4.05797	4.2847	4.63265	2.51769
ANKRD1	0.065059	3.89318	1.0334	2.59919	0.457405	0.164607	0.227992	0	0
ANKRD10	12.7904	19.1415	25.6192	26.1472	33.5644	10.6266	16.7747	91.0915	21.1112
ANKRD11	12.1171	8.73611	5.75961	12.2631	13.9468	8.74512	12.8445	8.85341	7.4287
ANKRD12	4.1389	1.79969	2.44485	4.2315	5.14425	1.81876	2.13616	3.20841	3.60779
ANKRD13A	8.9956	13.8216	9.76675	11.5562	9.29014	5.33671	9.06439	5.26365	7.81406
ANKRD13B	0.927836	0.178654	0.424316	0.336324	4.19104	0.701591	0.531789	1.18522	0.562798
ANKRD13C	3.72154	2.575	4.81429	5.12947	5.44307	1.67532	2.71043	3.76121	3.04821
ANKRD13D	12.9928	6.47665	6.72422	6.83078	11.2034	7.79789	11.7543	18.9537	5.8794
ANKRD16	3.80655	2.50138	1.56051	3.16189	3.50407	3.28563	2.19785	3.52674	3.58876
ANKRD17	3.66842	3.70957	3.86061	9.57099	5.62484	2.41931	2.55557	5.29894	1.65288
ANKRD18A	0.379467	0	0.336693	0.014622	0	0.233287	0.009503	0	0
ANKRD18B	0	0.049403	0	0.225371	0.068066	0.179405	0.225662	0.681773	0
ANKRD2	0	0.063333	0	0.137721	0	0	0	0	0
ANKRD20A1	0	0	0.120159	0.077213	0.064717	0	0.031765	0	0
ANKRD20A2	0	0	0.028941	0	0.089716	0	0.061048	0	0
ANKRD20A3	0	0	0.047652	0.0774	0.046456	0	0.008829	0	0.247616
ANKRD20A4	0	0	0.158167	0	0.033803	0	0	0	0.154353
ANKRD22	0.325186	0.965792	0.194519	0.219115	1.65982	0.194853	3.08011	0.098921	0.285383
ANKRD23	0.424764	0.023187	0	0.033995	0.215409	0	0.249481	0.06281	0.40918
ANKRD24	0.781635	0.19924	0.778547	0.477021	0.587465	0.355781	0.277738	2.34361	1.36422
ANKRD26	1.20904	0.342459	0.660259	1.02828	0.960371	0.470055	0.803533	1.22678	1.4588
ANKRD27	5.42439	3.79411	2.07209	2.98843	9.26519	3.81648	2.70169	4.31819	1.80501
ANKRD28	4.40935	3.64821	8.09873	8.50653	6.50575	3.57888	3.78047	4.77745	4.43329
ANKRD29	16.0583	0.70469	3.91383	2.16855	1.25983	1.50166	8.61863	0.14189	0.379166
ANKRD30A	0	0.017813	0	0	0	0	0	0	0
ANKRD30B	0	0	0	0	0	0	0	0	0
ANKRD30BL	0	0	0	0	0	0	0	0	0
ANKRD31	0	0	0.072897	0.053149	0	0	0.027249	0	0.009153
ANKRD33	0	0	0.324485	0.052527	0	2.99551	0.147573	0	0
ANKRD33B	0.205707	0.523029	0.265711	1.6405	0.687179	0.027106	0.575683	0.068623	0.133152
ANKRD34A	0.041664	0.213417	0.245675	0.124973	0.127264	0.094344	0.052078	0.279097	0.40144
ANKRD34B	0	0	0.013363	0.078567	0	0	0	0	0
ANKRD34C	0	0	0.012806	0	0	0	0	0	0
ANKRD35	3.16852	0.387191	1.07407	0.026769	0.259233	0.18909	0.801953	0.048043	2.87028
ANKRD36	0.525654	0.378921	1.23798	0.625509	0.501812	0.18952	0.268712	1.18874	0.869428
ANKRD36B	0.288173	0.329392	0.319633	0.620595	0.443254	0.214269	0.18056	0.968439	0.880842
ANKRD36C	0.299305	0.3901	0.515175	0.466804	0.566706	0.054222	0.124589	0.418894	0.427189
ANKRD37	11.8136	0.733907	0.783597	2.11371	1.49484	1.68168	2.87889	2.10209	0.992254
ANKRD39	16.3828	8.694	7.52634	14.7059	6.89243	13.9069	14.2135	7.391	8.42457
ANKRD40	8.25841	6.51266	8.6838	16.0832	9.30805	10.6902	9.58592	13.0157	6.92433
ANKRD40CL	0	0	0.086876	0	0	0.04614	1.84057	2.15053	0
ANKRD42	1.54073	1.31153	1.86401	1.71951	2.26702	1.09985	3.10025	1.6405	1.83567
ANKRD44	1.50332	2.61014	3.2363	2.35026	4.09488	0.725899	1.54514	1.85742	1.3844
ANKRD45	0	0	0.037853	0	0.079761	0	0	0	0
ANKRD46	8.53033	9.05276	8.55613	8.05349	8.37415	9.26983	4.04949	6.32349	4.75037
ANKRD49	2.31953	2.44365	5.11667	3.45787	3.94136	2.59061	4.85124	3.69855	3.8739
ANKRD50	0.946315	1.0452	2.14241	2.08371	1.86017	0.86961	0.433422	0.967832	2.30844
ANKRD52	3.52238	5.62902	3.32918	9.63284	6.72377	6.69977	3.29936	4.46999	3.25091
ANKRD53	0.076804	0	0.263239	0.10896	0.097021	0.332241	0.147783	0.022938	0.017184
ANKRD54	10.8754	5.05542	4.38625	6.37289	5.41485	7.35905	8.28209	6.51979	5.26062
ANKRD55	0.062612	0.277625	0.227385	0.068715	0.552703	0	0.187101	0.01853	0.038335
ANKRD6	1.17633	2.64741	1.94721	4.08598	3.25406	2.29477	1.16969	3.78105	4.35618
ANKRD60	0	0	0	0	0	0	0	0	0
ANKRD61	0.055495	0	0.433264	0.648513	0.142983	0.143741	0.124972	0.216309	0.153121
ANKRD62	0	0	0	0.017705	0	0	0	0	0
ANKRD63	0	0	0	0	0	0	0	0.081122	0
ANKRD65	0.242081	0.289087	16.7973	4.50618	0.665175	1.09061	0.151955	13.8772	0.060381
ANKRD66	0	0.036607	0	0.020259	0	0.003712	0	0	0
ANKRD7	0	0	0	0.04977	0	0	0.266253	0	0
ANKRD9	0.999385	0.424243	1.94799	7.21413	1.2204	1.2632	1.93392	5.70529	6.02899
ANKS1A	3.76532	1.7651	3.46168	3.64369	5.27848	2.61317	4.52011	5.39994	2.39501
ANKS1B	1.12795	0.218754	0	0.216513	2.85033	0.432435	0.015529	0.407383	0.358916
ANKS3	4.8081	1.44149	3.3089	3.89277	4.79653	5.8323	15.6703	10.0976	6.72358
ANKS4B	4.98448	2.10214	3.58101	3.33048	1.67375	2.59585	4.07587	4.86349	1.53825
ANKS6	1.47173	2.28087	1.20593	3.04943	3.03029	2.41707	2.79315	2.31621	4.43128
ANKUB1	0	0	0	0	0	0.041966	0	0	0
ANKZF1	15.9403	8.70501	8.85887	3.57281	10.8703	11.6078	19.6988	13.387	6.30509
ANLN	6.20984	1.84051	1.63334	7.76969	7.93814	5.27722	5.51478	8.8546	2.76373
ANO1	4.39018	2.30373	18.5391	16.1014	4.11572	0.440548	0.449138	4.55137	23.9109
ANO10	15.6562	8.22291	7.05959	4.93659	6.12784	5.23602	4.38284	5.66961	5.19428
ANO2	0.341984	1.36913	0.19844	0.034639	0.149336	0.199882	0.262099	0.131902	0.023873
ANO3	0	0	0.190431	0.081804	0.119902	0	0.373005	0.19526	0.023915
ANO4	0	0	0	0.069631	0.33124	0.011095	0.026032	0	0
ANO5	0.006683	0.801102	0.622664	1.54916	0.506269	0.382176	0.084319	0.224338	0.326527
ANO6	29.1181	20.3889	17.879	25.4196	15.7871	14.6287	8.67256	12.0931	5.40735
ANO7	0.24188	0.073545	0.254188	0.269838	0.922657	0.472394	1.98155	0.114069	0.473778
ANO8	6.25433	0.533977	1.72508	2.10395	1.59677	0.926022	1.04174	4.43211	3.03722
ANO9	0.199072	1.1845	2.18103	0.72249	4.12283	0.479594	2.05391	8.67002	0.478162
ANOS1	0	0.185672	1.18062	0.500112	0.618625	0.062631	0.034638	0.062948	0.038938
ANP32A	19.1738	22.5286	40.6249	27.291	49.8817	51.1774	48.8423	31.6958	12.2156
ANP32B	69.4555	37.7445	36.6918	56.2476	95.8358	73.7191	84.5789	68.1253	30.7847
ANP32D	0	0	0	0	0	0	0	0	0
ANP32E	22.9186	8.67642	17.4127	18.3388	18.1697	21.9526	15.9144	28.2925	17.4452
ANPEP	4.54443	21.425	129.042	205.685	40.8083	50.3771	47.7647	137.778	205.697
ANTXR1	0.363543	2.45006	17.4897	9.57376	9.06847	0.58432	1.05351	1.18052	2.03734
ANTXR2	0.590887	4.36607	3.97106	5.18319	4.93566	2.04753	1.59301	2.85346	1.03482
ANTXRL	0	0	0	0	0	0	0	0	0
ANXA1	5.81595	11.8698	45.7551	24.0714	38.3429	11.336	21.4038	3.8928	5.29474
ANXA10	1.76402	2.11966	0.988521	7.77968	1.30121	1.0972	0.199426	1.76039	5.89248
ANXA11	20.507	23.8274	41.4006	16.6989	29.0556	28.8051	59.3379	15.6433	23.455
ANXA13	0.718537	2.81547	3.64505	9.60613	14.5512	0.715519	34.7287	29.0977	8.33815
ANXA2	76.8481	148.863	361.56	170.914	406.785	275.67	341.787	304.054	64.4331
ANXA2R	0.601848	0.966608	1.70021	1.79663	4.31154	3.90112	2.39783	9.95443	0.761925
ANXA3	0.117155	0.025709	0.481469	1.66235	0.942561	0	16.8759	0.702344	0.232562
ANXA4	35.084	27.3864	142.082	34.6891	81.3269	18.0259	69.9084	166.569	56.2518
ANXA5	58.1238	156.025	102.18	114.77	121.088	79.0312	148.339	77.8592	36.0416
ANXA6	30.5739	59.4599	102.08	48.0711	77.9811	99.5717	52.4336	12.6751	70.9849
ANXA7	57.438	36.4125	45.5704	42.7236	47.9531	21.2479	47.1541	17.6254	19.7658
ANXA8	0	0.155599	0.720468	0	0.117598	0	0.177874	0	1.98445
ANXA8L1	0	0	1.3734	0.187884	0.076041	0	0.09055	0	8.60964
ANXA9	7.25465	10.8171	18.8541	40.5971	8.08758	16.9738	12.0685	18.0502	10.0885
AOAH	1.059	5.19882	2.1287	4.70547	5.27445	3.33839	6.66555	0.347266	0.359793
AOC1	0	0.061236	0.144935	0	4.57243	1.38479	59.9671	0.205196	0.010883
AOC2	0.56595	0.05433	0.264707	0.262068	0.947159	0.388268	1.23987	0.639909	0.689686
AOC3	1.52876	1.18165	3.96187	7.48587	3.11669	5.86335	2.94176	1.22177	1.67191
AOX1	401.938	127.698	117.03	62.925	85.8398	34.8623	38.813	28.6772	9.15068
AP000295.1	0	0	0.420039	0.099678	0.307847	0	0	0.191799	0
AP000311.1	0.286651	0.200801	0.027852	0.118089	0.427162	0.374169	0.212723	0	0
AP000350.4	0	0	0	0	0	0	0	0	0
AP000646.1	0	0	0	0	0	0	0	0	0
AP000721.1	0	0	0	0	0	0	0	0	0
AP000781.2	0	0.075408	2.23057	0	1.01172	0	0	0	2.74325
AP000812.4	0	0.205874	0.017196	0.123104	0	0	0	0	0
AP000812.5	0	0	0	0.269406	0.016755	0	0	0	0
AP000944.2	0.693557	0.87514	0.06412	1.12305	0.736694	0.948336	1.11912	0	0.741495
AP001267.5	0	0	0	0	0.078984	0.273299	0	0.098489	0.01632
AP001273.2	0	0	2.07876	2.21257	0	0	0	0	0
AP001458.2	0	0	0	0	0	0	0	0	0
AP001781.2	0	0	0	0	0	0	0.015388	0	0
AP001931.1	0.089637	0.056592	0.01631	0.009111	0.071063	0	0.042938	0.146663	0.406512
AP002373.1	0	0	0.326781	0	0.151622	0	0	0	0.027353
AP002495.1	0.483217	0.457862	0.571129	1.33502	1.45505	0.451374	0.874091	2.30384	0.466876
AP002512.3	0	0	0	0	0	0	0	0	0
AP002748.4	0	0	0.015818	0	0	0	0.025875	0	2.86536
AP002884.3	0	0	0	0.137618	0	0	0	0	0
AP002990.1	8.40945	4.84281	23.0771	7.4069	33.86	7.35712	25.2862	6.26903	27.4688
AP003108.2	0.327317	1.58892	0.246427	0.27302	0	0.168076	0.286593	0	0
AP003419.1	0	0.032013	0.095313	0.076055	0.130774	0.0497	0	0.287089	0.010432
AP1AR	2.32524	6.83827	4.42659	11.2617	5.83217	3.477	4.79857	7.74345	2.30391
AP1B1	15.4232	20.527	16.5503	30.596	38.7018	20.6578	27.3935	11.7324	14.9358
AP1G1	11.3909	4.90827	7.19656	8.67037	6.0003	3.12802	5.07979	4.91873	3.94827
AP1G2	2.70684	3.47664	11.7135	6.24307	9.50596	13.0947	12.2739	8.20291	7.14706
AP1M1	7.28557	5.05799	4.48739	2.84953	7.63419	5.57664	6.09145	3.02829	4.18071
AP1M2	0	5.46323	1.04074	0.361981	15.4006	9.43568	8.69277	8.16336	0
AP1S1	32.119	29.5188	25.2446	29.2101	32.2783	44.3721	34.4175	41.529	25.5435
AP1S2	9.20384	6.49871	5.11801	5.98008	8.01386	4.84373	7.46973	2.45743	1.8271
AP1S3	0.147074	0.442927	0.507542	0.533459	1.70268	0.484885	1.27511	1.03672	1.17308
AP2A1	39.9918	17.1514	18.3812	28.4534	25.8057	20.8606	20.0402	17.8443	13.8454
AP2A2	16.8814	12.9574	12.481	14.6835	21.0774	16.4727	17.725	11.2321	10.8999
AP2B1	12.4128	13.0282	22.8424	22.3795	26.3021	23.9088	24.8965	15.5748	7.01069
AP2M1	82.0323	46.3877	85.712	103.217	111.697	129.571	107.76	46.6678	70.6564
AP2S1	49.6999	39.77	45.4835	59.6409	68.1425	106.98	85.1058	46.6757	57.1826
AP3B1	10.3256	3.4175	6.67715	5.1284	8.23864	6.32046	4.77457	6.18744	1.6993
AP3B2	0	0	0	0.065903	0	0	0.013438	0	0
AP3D1	31.5215	24.2689	19.1162	23.5082	47.092	39.4574	26.9127	26.8882	18.2669
AP3M1	10.8757	9.50473	10.647	9.52771	13.567	2.88618	7.9701	3.90056	2.5473
AP3M2	2.95633	1.7962	2.5882	3.01254	3.15103	1.76136	2.55651	4.2218	1.83875
AP3S1	53.45	21.7227	28.0293	15.3432	26.2838	47.6963	17.8774	17.6359	19.8223
AP3S2	4.03959	5.97225	8.40782	13.5947	6.48399	4.87646	5.35526	6.14645	4.70751
AP4B1	3.84846	2.93164	3.34324	2.60444	6.02092	2.79152	5.16833	4.47744	2.59692
AP4E1	0.872554	1.00252	2.05498	2.72277	2.75461	1.72478	1.67446	1.40259	0.979508
AP4M1	4.35515	1.16273	3.27481	2.78651	3.76572	5.85798	4.15308	4.32891	2.56371
AP4S1	0.699131	0.655186	0.912613	0.961411	0.735022	0.456869	1.20802	0.273161	1.04393
AP5B1	1.80814	2.81149	2.11253	5.32087	3.47047	1.31962	2.99881	3.08148	1.33578
AP5M1	1.34572	0.900384	2.83261	3.84758	2.429	0.946339	1.94992	2.12408	2.36214
AP5S1	3.22227	2.72558	3.00544	3.87939	5.16125	4.18984	6.81664	4.5796	3.54154
AP5Z1	11.0557	8.98796	5.00153	9.88922	13.776	15.1035	10.2882	5.07806	5.6675
APAF1	1.8682	2.49075	4.03688	3.63992	2.70882	1.60946	1.32548	3.24849	2.13546
APBA1	0.539906	1.1356	1.00723	6.16926	0.676961	0.124379	0.14337	1.4058	4.45096
APBA2	0.010878	0.365082	0.711496	0.484971	0.554642	0.042239	0.469376	0.06596	0.119755
APBA3	8.87433	5.88342	3.13256	4.11854	7.99167	14.4282	6.12915	4.50355	4.98223
APBB1	0.699041	3.05578	3.55631	5.7085	3.32007	4.99488	4.54469	1.46548	0.782347
APBB1IP	0.57029	16.6082	9.22524	9.41455	7.92188	1.58376	14.8536	3.15091	7.49376
APBB2	6.61827	3.22868	6.2817	4.50748	3.24247	1.63218	1.40901	2.15885	6.43514
APBB3	5.89718	6.36046	10.3462	11.1377	5.43435	3.41691	4.28413	15.4537	41.8785
APC	2.61664	1.36098	3.7598	3.00233	3.00827	1.32988	0.882579	1.46187	3.74334
APC2	0.248545	0.143424	0.154426	0.192277	0.085287	0.311726	0.280855	0.241612	0.133831
APCDD1	0.199255	0.504891	1.36316	0.810025	0.329505	0.237128	14.1254	0.283495	0.148936
APCDD1L	0	0	0	0.03012	0.039724	0.049753	0.015284	0.021944	0
APCS	579.311	835.544	880.661	650.725	62.1036	499.927	150.377	169.589	29.8068
APEH	25.5828	13.8588	28.6947	29.6292	44.7784	39.4852	28.2918	13.2298	9.95932
APELA	0	0	0.057149	0	0	0	0.015831	0	0
APEX1	82.174	19.4507	67.6534	77.4138	123.152	190.436	131.072	72.414	51.5376
APEX2	7.29497	3.0515	7.09143	7.46234	7.26887	7.67174	14.9109	7.44617	2.98531
APH1A	71.3239	63.2246	88.1482	108.274	68.6633	86.5746	86.8186	82.4632	65.8267
APH1B	0.277242	1.41249	1.69089	1.67244	1.57392	0.560089	0.702842	0.245575	0.62401
API5	24.959	13.1698	18.6039	20.3626	30.6764	20.4828	19.7714	15.0647	14.392
APIP	39.8884	16.9276	1.50862	16.4698	30.5094	14.6659	22.5646	25.4586	22.5264
APLF	0.736822	0.414818	0.416883	0.767132	0.638733	0.342034	0.273181	1.01395	0.458031
APLN	2.54915	0.996874	3.51583	2.0538	0.709161	3.37576	1.99704	1.37943	0.487869
APLNR	0.279716	1.61083	11.9244	10.0772	10.3275	0.766707	0.471157	0.764367	0.787894
APLP1	0	0	0.218705	1.34005	0.397874	0.07386	0.143063	0.430957	1.11146
APLP2	87.6039	150.309	124.955	255.294	196.182	126.22	154.772	298.846	102.157
APMAP	32.0772	131.49	89.0274	80.5952	45.4461	40.2023	81.3229	30.5277	39.8902
APOA1	11.1356	2040.31	2108.67	1244.36	1366.62	1800.45	2758.58	718.785	416.612
APOA2	35187.4	6973.96	15327.4	22346.9	10116.2	55161.9	2608.8	886.35	4337.8
APOA4	0	9.21235	120.418	383.574	2.53885	9.85993	157.409	1.39403	0
APOA5	125.394	21.4773	53.9566	54.5014	2.50278	18.9544	136.416	9.53055	48.4166
APOB	169.379	129.306	314.454	408.405	135.138	135.398	117.506	148.985	126.259
APOBEC1	0	0	0	0	0.226339	0	0	1.26755	0
APOBEC2	0.045022	0	0.046088	0.067351	0	0	0.054441	0	0.10283
APOBEC3A	0.407785	0	0	0.015855	0.860416	0.13724	4.21414	0	0
APOBEC3B	13.1823	0	1.52971	2.72519	15.9411	8.3845	9.22859	0	0
APOBEC3C	1.08728	5.49111	3.29731	9.8027	7.49996	4.407	8.9342	0.681562	0.574574
APOBEC3D	0.760727	1.60249	2.85667	1.3172	2.39839	0.565597	4.25095	0.201729	0.462267
APOBEC3F	1.40568	1.17497	1.85945	3.07927	2.41114	1.6203	6.80481	1.14214	1.21921
APOBEC3G	1.64369	5.42282	6.80347	4.33543	9.70842	2.69675	16.2744	1.36074	1.18158
APOBEC3H	0.232837	0.989088	1.07856	0.68102	1.61003	0.198466	2.12656	0.310445	0.262751
APOBEC4	0.020457	0	0	0	0	0	0	0	0
APOBR	0.334842	2.55281	1.63978	2.14334	5.58975	2.1261	3.5374	0.705671	0.560079
APOC1	1714.41	2535.29	3586.06	913.735	1564.65	2030.17	376.61	1141.53	2797.84
APOC2	189.807	1317.86	3572.99	641.284	858.414	1124.07	493.398	1155.45	3717.19
APOC3	1024.53	572.94	1556.84	1747.47	117.444	730.47	487.091	580.571	11417.7
APOC4	261.846	13.847	66.8557	16.8872	3.64938	35.0892	0	0.069307	49.4607
APOC4APOC2	109.866	25.7161	56.1532	16.3271	21.0009	185.632	3.40564	7.0396	72.2832
APOD	0.11835	0.910535	5.31145	5.6811	2.20667	4.27569	0.099011	0.056551	0
APOE	1622.24	2380.6	2494.13	2442.44	2235.42	3246.7	722.207	1677.86	3852.44
APOF	1.18399	25.321	3.0404	7.42237	19.3384	8.24035	1.80289	0.490678	5.2901
APOH	2889.32	1060.75	1761.34	2514.89	853.088	2336.54	434.072	760.182	1597.8
APOL1	35.9994	23.0809	46.6262	31.1746	35.9813	64.6568	230.501	16.0353	60.2243
APOL2	28.9249	13.0528	23.9613	21.1384	18.9735	28.6497	54.6301	15.8078	28.1979
APOL3	28.4729	10.0429	33.1042	11.4503	17.9052	6.78142	25.4694	6.06688	103.381
APOL4	0.954864	1.46758	0.930977	1.71327	1.89461	1.41534	23.5503	0.554131	1.23565
APOL5	0	0.305428	0.805516	1.08693	0.748312	1.62183	0.069429	0.845382	0.042918
APOL6	7.81829	7.53451	13.8601	7.70388	7.19164	3.93928	5.88563	6.5092	13.1679
APOLD1	4.54984	0.918194	2.74531	6.18638	2.17531	1.37993	1.54532	2.50848	2.6218
APOM	19.6621	77.5738	50.9899	115.148	116.455	412.714	268.706	40.0022	37.3415
APOO	7.07361	7.45084	8.4069	10.8982	9.20597	8.60698	13.017	13.1458	12.4928
APOOL	13.2874	4.81245	6.27478	13.724	5.27411	2.72834	5.83421	1.77357	5.1608
APOPT1	3.18572	4.38197	7.61038	7.96314	10.4843	14.0341	13.0641	6.97831	7.69677
APP	12.4791	136.013	118.415	168.016	179.392	100.001	17.301	62.4823	92.7707
APPBP2	3.6052	2.02951	4.87322	6.11472	4.18756	2.76437	4.09692	4.87507	2.33693
APPL1	7.55347	4.66676	7.327	10.0898	9.77394	4.60138	4.29736	5.91073	3.46565
APPL2	7.68347	7.15038	13.7747	9.0838	7.30284	5.66042	10.3571	9.4893	9.25745
APRT	38.8631	26.9423	28.7199	31.1732	83.8464	105.651	109.194	33.4631	27.3129
APTX	14.015	6.69233	8.23078	9.88931	6.54667	15.3967	8.35607	7.93552	6.96461
AQP1	4.32676	5.8762	32.7501	34.1979	22.4484	2.34138	64.8699	10.6111	4.80401
AQP10	0	0.084542	0	0.07947	0.137594	0	0.803188	0	0.408105
AQP11	5.93422	1.05651	8.00356	3.17042	2.34515	3.85666	6.79293	6.02767	2.50969
AQP12A	0	0	0	0	0	0	0	0	0
AQP12B	0	0	0	0	0	0	0	0	0
AQP2	0	0	0	0	0	0	0	0	0
AQP3	0.516325	8.37958	22.4582	25.6602	20.5556	12.2131	13.6831	9.91944	23.5439
AQP4	0	0	0.035423	0.473153	0.021869	0	0.044679	0.011689	0.240636
AQP5	0	0	0.381133	0.140548	0.158022	0.212252	0	0	0.090295
AQP6	3.36638	0	0.022944	0	0	0.19308	0.081635	0.042663	0.085218
AQP7	1.82588	1.10769	1.72492	3.23068	2.17465	8.84478	0.246689	3.9031	4.88865
AQP8	0	0.120047	0.873958	0.425161	0	0	0.080144	0	2.75914
AQP9	443.802	21.9523	81.0488	33.1264	2.45026	110.9	4.5627	19.8817	75.3202
AQR	1.5138	1.45373	2.86883	3.57498	3.68362	2.27983	3.08638	2.7289	1.58903
AR	12.3621	3.34431	7.48013	3.23581	0.885536	1.2562	0	4.50591	6.35161
ARAF	19.6351	12.0369	26.5608	31.4635	28.9861	23.4819	40.897	15.7775	16.1945
ARAP1	6.97764	13.5518	20.7996	24.4226	28.7112	14.9253	16.1984	15.6503	9.16845
ARAP2	0.902879	0.927972	2.83272	2.41156	4.50164	0.807987	0.552459	1.35205	1.02122
ARAP3	0.44531	1.37348	2.40869	2.44443	2.07005	0.552092	1.30236	4.57904	0.926303
ARC	0.081129	0.014261	0	0.031556	0	0	0	0	0
ARCN1	26.9255	21.2354	31.2069	36.1101	38.1594	32.9423	30.4864	33.0442	24.8185
AREG	0.651286	1.10175	0.062208	0	0.31159	0.108138	4.48922	0	0
AREL1	1.70201	2.57939	5.06414	8.31418	7.09949	1.15053	4.5105	4.93449	2.17777
ARF1	386.063	210.14	208.725	248.834	196.415	199.551	211.221	124.791	182.269
ARF3	16.2594	14.4526	18.9099	33.6537	26.6195	19.6218	33.7249	15.0794	15.2784
ARF4	130.433	68.8102	130.24	83.9315	99.0723	137.134	79.9933	80.8072	70.7543
ARF5	51.1068	38.7678	47.6468	52.8476	68.9707	70.0551	57.9946	53.8745	63.7396
ARF6	13.3703	9.13112	24.8538	28.8252	33.02	13.891	25.7311	16.0199	11.8894
ARFGAP1	19.6403	14.3243	14.831	12.1989	18.3548	32.183	37.762	14.3582	15.1258
ARFGAP2	21.9827	15.8297	20.8637	24.8344	30.4102	21.7598	23.636	15.8023	16.422
ARFGAP3	24.9836	9.94944	26.5017	25.8687	20.3156	12.8831	26.9435	10.8315	13.5875
ARFGEF1	5.36213	14.4126	9.8109	11.7389	16.1548	6.33355	4.6734	3.87796	1.97957
ARFGEF2	12.8768	9.32333	9.69699	20.7917	8.99278	3.47544	5.8491	4.51261	4.75063
ARFGEF3	3.08231	0.929663	0.398423	2.68004	1.05635	0.854265	0.622055	0.990608	0.838302
ARFIP1	4.52048	5.85682	7.56408	9.01091	6.18202	3.0292	3.27062	6.6769	2.5617
ARFIP2	21.1153	17.1636	13.7977	17.1268	26.0561	9.55972	43.4659	14.8171	11.3511
ARFRP1	9.2697	10.3964	9.70159	20.5672	17.1229	25.7909	24.6244	13.0658	12.6042
ARG1	0.782595	91.6882	173.834	154.71	5.87426	92.7862	32.3366	15.7722	89.1822
ARG2	2.41311	0.062612	0.510603	0.55849	0.530023	1.54476	7.47073	0.301813	1.6964
ARGFX	0	0	0	0	0	0	0	0	0
ARGLU1	5.11592	12.236	8.31585	11.103	17.5134	4.43911	8.81887	37.8074	10.7512
ARHGAP1	16.2606	11.2114	24.9409	18.7587	22.6827	12.3666	20.7986	17.4532	10.4303
ARHGAP10	2.73326	1.20768	2.33578	5.21472	6.90091	1.54185	1.58147	0.497553	2.16824
ARHGAP11A	1.1278	1.29897	2.10286	5.78446	7.04794	3.26933	3.53338	3.2011	1.09592
ARHGAP11B	0	0	0	0	0.856632	0	0	0	0
ARHGAP12	12.4359	7.71077	11.3254	8.31999	10.7309	3.90826	5.47162	7.7828	4.02356
ARHGAP15	0.957912	2.23586	6.80311	3.07941	6.19694	1.89213	5.72213	0.397272	0.715914
ARHGAP17	10.7019	5.58571	8.62929	12.0652	8.45177	5.91209	12.4462	12.1221	7.7675
ARHGAP18	0.531011	2.42829	4.23292	3.51335	5.07566	1.49352	7.66432	1.86315	1.75746
ARHGAP19	1.1323	1.64419	2.0399	1.54287	4.03619	1.10304	2.01253	0.903565	0.843647
ARHGAP19SLIT1	0	0	0	0	0	0	0	0	0
ARHGAP20	0.01311	0.05218	0.499913	0.419179	0.462966	0.073444	0	0.196099	0.050645
ARHGAP21	8.0152	8.37555	8.6671	9.93652	8.51679	2.57325	2.82204	7.25148	7.50318
ARHGAP22	0.258776	1.2994	0.979565	0.886841	3.01707	0.852462	1.61701	0.176633	0.541542
ARHGAP23	0.24479	0.765593	2.56313	2.99788	1.86215	0.955131	0.651816	0.825137	0.442618
ARHGAP24	0.364218	1.74707	1.91495	2.88426	1.31624	0.591386	0.797075	0.920415	2.11607
ARHGAP25	1.32778	5.34385	3.24179	3.63789	7.64486	2.99828	7.68372	0.707549	1.25617
ARHGAP26	0.592579	1.35824	1.53984	1.88884	2.86592	1.19389	6.10147	8.96946	1.19229
ARHGAP27	0.839398	3.94878	2.29176	9.43419	6.69553	3.6886	5.63966	19.5671	6.32616
ARHGAP28	0	0	0.319967	0.235726	0.241506	0.108629	0.467089	0	0.006659
ARHGAP29	4.56385	4.54577	9.1195	8.43397	5.48911	1.17946	4.49404	5.07378	3.21048
ARHGAP30	1.00235	7.05884	4.20439	5.08257	12.0946	3.11573	11.098	0.565991	0.819451
ARHGAP31	0.313818	1.0275	1.48822	3.08888	2.20974	0.310446	0.649411	0.094113	0.236913
ARHGAP32	1.35766	0.708718	1.58857	2.30194	1.1451	0.646401	0.870774	4.46698	2.93796
ARHGAP33	2.29795	0.749694	0.743855	0.798748	0.756228	0.737171	0.441787	7.23815	3.14559
ARHGAP35	10.6651	8.38238	7.91747	17.0921	11.0768	10.5721	4.66634	8.32728	6.06723
ARHGAP36	0	0	0	0	0.01671	0	0	0	0
ARHGAP39	1.09046	1.03139	0.732678	1.73984	0.899584	0.683407	2.94166	3.55221	0.39899
ARHGAP4	2.41108	11.8067	23.754	12.2213	16.0552	21.5703	33.0563	2.63203	5.8357
ARHGAP40	0	0	0.904327	0	2.50567	0.601589	0	0	0
ARHGAP42	1.20081	2.29498	3.94064	2.60583	3.16115	1.81147	3.22357	2.93781	1.17936
ARHGAP44	0.056568	2.30852	2.18628	1.66174	2.16074	1.80391	0.660855	0.208169	0.227916
ARHGAP45	4.51028	6.01996	7.97225	7.50396	22.8745	13.1878	30.4516	3.2549	2.40648
ARHGAP5	7.36632	3.26754	7.55368	9.18308	7.12568	1.9413	3.66648	6.17262	7.11573
ARHGAP6	0.065848	0.256489	0.655289	0.585977	0.315192	0.044536	0.126917	0.073058	0.133236
ARHGAP8	0.080842	0	0.739081	0	0	3.59489	3.23023	0	0
ARHGAP9	1.28604	6.06179	4.39653	3.24731	8.50733	2.50327	10.4502	0.85279	1.62381
ARHGDIA	114.753	76.8601	61.1972	121.594	110.849	117.935	144.66	87.3014	71.3662
ARHGDIB	20.7969	62.3521	84.0946	57.7913	131.123	54.0871	113.545	19.6613	17.6342
ARHGDIG	0	0	0.538918	0	0	0	0.207466	0.001018	0
ARHGEF1	12.9173	12.6563	13.8936	10.8311	28.7779	17.151	27.0367	16.9896	13.1503
ARHGEF10	1.84825	0	0	0.522085	0.076409	0	0	0	0.614378
ARHGEF10L	12.1503	9.19155	23.0823	13.9366	19.862	7.30513	9.83185	30.6798	47.1115
ARHGEF11	10.4324	6.98596	7.98029	11.9469	5.92804	4.4272	4.38646	11.8708	6.16558
ARHGEF12	8.67065	16.5403	23.1808	28.4762	25.0056	7.77888	11.7109	14.9925	16.098
ARHGEF15	0.807123	1.15398	2.3776	3.67794	2.46367	0.722812	0.688308	0.721792	0.772629
ARHGEF16	3.42483	0.557893	10.1001	2.28556	4.73603	5.29626	0.929177	10.0123	7.82673
ARHGEF17	1.26296	1.48465	4.89115	3.60284	2.49309	0.820152	1.83621	1.48276	0.98169
ARHGEF18	4.44354	5.67686	3.03294	6.83942	10.9218	4.08351	4.81595	5.80403	8.51191
ARHGEF19	0.64209	0.863299	1.57363	0.853997	0.740989	0.924085	3.59328	0.257218	0.933014
ARHGEF2	3.96638	8.36073	6.94487	13.1514	14.4301	14.3016	9.7257	9.40973	3.96647
ARHGEF25	0.14417	0.357034	3.62773	1.7377	1.68214	0.533854	0.817715	0.587613	0.527566
ARHGEF26	0.998503	2.88794	7.98238	7.18803	3.8119	0.042536	0.624428	2.79215	5.50938
ARHGEF28	7.35907	2.03006	8.16262	3.34782	5.85327	8.26539	2.21021	5.41861	0.474267
ARHGEF3	17.9099	3.16762	9.03108	4.99457	5.55196	1.26803	5.04685	5.32378	3.84497
ARHGEF33	0.06134	0	0.287036	0.052256	0.030472	0.024957	0.075309	0.075095	0.03382
ARHGEF35	1.23724	0.624293	3.73089	6.28272	3.47878	5.36748	2.64028	4.85419	2.84843
ARHGEF37	3.40002	1.36778	3.67669	3.03664	3.03976	0.863557	0.183573	2.77616	1.16366
ARHGEF38	0	0	0.04894	0.075806	0.030416	0	0.22739	2.72608	0.124788
ARHGEF39	2.47226	0.570505	2.04801	3.11724	2.68487	2.43348	2.86114	7.40585	2.7566
ARHGEF4	0	0.089078	0.700694	0.129277	0.48964	0.039443	0.22461	0	0.201242
ARHGEF40	12.9138	7.58483	12.8769	13.9691	14.3576	14.9504	8.73259	22.3637	14.7656
ARHGEF5	2.61764	0.946635	4.44474	6.31675	6.02947	3.26735	3.24461	2.86822	2.00595
ARHGEF6	2.49474	3.29994	3.16349	5.06748	4.9223	0.89804	2.2472	0.767662	0.635322
ARHGEF7	5.26346	7.85625	6.27654	13.2903	8.3036	3.44719	4.86847	14.5694	6.37029
ARHGEF9	3.11825	1.23823	2.5242	5.89894	2.60569	3.55221	0.620206	2.04546	2.56642
ARID1A	7.47942	3.6915	6.43737	7.39844	11.1559	2.98935	3.31312	5.23279	5.60051
ARID1B	5.49848	3.03388	2.596	5.09556	6.12686	2.11101	2.5779	6.7051	3.62722
ARID2	1.80626	1.2487	1.67879	3.23744	2.20339	1.26362	1.29137	2.4326	1.15282
ARID3A	0.419851	1.14189	0.485671	0.825394	2.3573	1.34833	4.1518	0.962664	0.519349
ARID3B	0.680521	0.57039	0.929067	1.52667	2.03902	0.757398	3.64135	0.990608	0.700249
ARID3C	0.067801	0.180752	0.591321	0.939488	0	0.32107	0.022143	0.537431	0.275595
ARID4A	3.20007	1.11633	4.11037	4.29875	3.86868	0.991433	1.76851	2.76876	3.52318
ARID4B	20.1459	4.21077	8.60495	7.24688	6.40941	1.62867	2.74986	3.61318	5.30978
ARID5A	3.56987	6.45904	4.15273	12.3463	11.6495	10.8526	18.6333	1.75851	5.3742
ARID5B	3.52566	1.57735	3.19634	3.42098	2.70539	1.11087	4.00981	1.2697	0.591354
ARIH1	2.82877	1.14476	2.94316	2.93634	2.65084	1.77964	1.83017	1.58837	0.911281
ARIH2	12.5375	9.16627	14.4209	23.1637	22.2833	19.5706	15.0629	19.5113	15.0337
ARIH2OS	0.365493	0.466791	1.38528	0.450449	0.688288	0.779024	0.807423	1.99324	1.06803
ARL1	30.686	19.6269	41.8773	30.0759	22.818	25.4425	18.1789	15.9592	16.2751
ARL10	0.589649	0.839868	1.16951	0.988392	1.00137	1.02828	0.905553	0.677526	0.848434
ARL11	0.105167	0.541155	0.190315	0.491519	0.889294	0.524107	0.439563	0.096774	0.0498
ARL13A	0.046873	0	0	0	0	0	0.131789	0.075262	0.106884
ARL13B	2.46797	1.21615	1.96015	2.37746	1.91752	0.42456	1.61888	1.30272	1.63077
ARL14	0	0	0.07921	0.039939	0.172022	0.249988	8.41493	1.37443	0
ARL14EP	4.94781	4.18404	6.75957	5.66468	8.88848	5.14156	5.96254	3.87777	4.8166
ARL14EPL	0	0.041987	0	0	0	0	0	0	0
ARL15	3.14945	4.22169	7.75363	5.79905	5.31542	1.60466	1.62861	2.04507	3.19251
ARL16	14.7087	21.2056	15.8607	31.2819	23.712	40.832	29.5637	29.2437	21.0799
ARL17A	2.40904	0.633784	1.90043	3.97165	3.68248	3.6349	2.95569	4.14359	1.54951
ARL17B	2.87898	1.94727	2.85415	6.63542	5.75134	4.60624	5.06806	7.62256	2.311
ARL2	7.12707	11.7826	34.8324	13.596	24.1765	33.2349	39.8865	32.3625	10.1087
ARL2BP	11.6628	5.77931	16.4295	10.8622	10.1373	5.19434	7.53259	3.60066	1.14991
ARL2SNX15	0	0	0	0	0	0	0	0	0
ARL3	3.6364	1.62467	3.01822	3.68978	2.82586	2.0194	2.75183	1.7113	0.985708
ARL4A	15.8956	4.14718	5.23797	5.4662	8.2926	6.85623	9.56957	13.8195	18.5973
ARL4C	2.12675	10.3637	9.81135	6.47753	13.6339	8.13706	8.35999	1.44714	1.78323
ARL4D	5.7734	8.32313	6.11944	40.53	9.66345	21.1497	9.06259	19.0307	8.51054
ARL5A	6.64711	4.21986	11.1633	6.32768	10.2208	4.56262	6.97558	4.96863	2.52418
ARL5B	12.9114	8.33431	8.65394	8.55257	7.55416	2.8927	6.74756	3.36245	3.4459
ARL5C	0	0	0	0	0	0	0	0	0
ARL6	0.558398	0.600052	1.00658	0.639772	0.310238	0.430094	0.527427	0.839591	0.535322
ARL6IP1	110.769	67.7842	101.088	118.046	63.789	60.5783	86.023	106.438	32.6832
ARL6IP4	79.8761	61.0741	94.4778	92.9492	109.829	164.016	123.857	66.5953	99.7971
ARL6IP5	29.4033	21.2659	47.5331	33.7612	34.4029	17.74	26.1478	19.3867	16.7316
ARL6IP6	4.03533	0.934495	2.50488	3.49952	5.47065	2.12492	5.72666	4.82873	1.12071
ARL8A	35.183	28.2858	32.5389	22.4206	19.7743	14.4556	18.8893	18.2704	15.3403
ARL8B	26.0877	16.1459	27.5554	31.7004	26.1617	17.3884	16.6289	12.9666	8.66648
ARL9	0	0	0.027365	0.062621	0.304079	0	0	0	0
ARMC1	12.2557	21.9134	15.3658	15.0454	14.0507	14.147	9.79092	8.92712	5.38121
ARMC10	6.44595	6.67547	9.55546	6.21227	9.16762	10.5341	11.817	6.10233	7.85662
ARMC12	0.638671	0	0.299833	0.068549	0.283815	0.23425	0.393907	1.02062	0.272961
ARMC2	0.571054	0.195438	0.164387	0.342838	1.19788	0.406838	0.218905	1.08928	0.509388
ARMC3	0	0	0	0	0	0	0	0	0
ARMC4	0	0	0	0.118834	0.036325	0	0	0	0
ARMC5	1.49265	1.53282	1.37085	2.48505	1.82024	1.10131	3.40881	2.47989	0.938574
ARMC6	12.6577	6.60439	9.33977	6.30722	25.2987	22.3257	15.5358	10.2658	8.19861
ARMC7	1.68811	3.16798	4.71504	7.36947	13.2575	7.61252	9.79499	12.0956	4.33113
ARMC8	6.51597	3.83995	8.27081	8.39603	9.0475	4.77115	5.34151	5.93071	6.79033
ARMC9	1.56427	0.160137	0.804857	0.754978	2.60295	1.60665	1.61886	0.91759	0.17184
ARMCX1	0.228073	0.972787	2.64096	7.37389	2.45887	4.90531	1.2545	0.194885	0.673288
ARMCX2	0.042503	0.562567	3.25586	2.90201	2.17249	0.505165	0.53871	0.231455	0.402018
ARMCX3	0.588492	2.52268	19.8847	29.5442	4.01699	10.6163	4.01181	0.33102	0.559662
ARMCX4	1.77342	0.630001	0.589612	0.524421	0.241607	0.67962	0.603874	0.525923	0.860306
ARMCX5	8.52936	1.82761	3.39519	3.57351	3.47282	1.85303	4.38879	1.40809	2.11404
ARMCX6	0.527744	1.7213	10.984	9.83029	3.2401	10.4213	4.66731	0.77669	0.750888
ARMH1	0.602859	0.4965	0.243929	0.100271	0.554518	0.232579	1.84043	0.16428	1.71129
ARMH2	0	0	0.256511	0.055025	0	0	0	0	0
ARMH3	4.69697	4.9634	4.78167	6.34385	8.92419	3.11105	4.90224	3.48144	1.96117
ARMH4	0.170125	0.010483	0.137507	0.224572	0.059399	0.009278	0.061943	0.084922	0
ARMS2	0	0	0	0	0	0	0.0638	0	0
ARMT1	29.3819	7.68365	7.27329	14.8789	11.4194	6.81142	8.1905	12.9764	10.9732
ARNT	23.3562	11.1999	16.1695	28.4132	8.51655	6.83426	7.30945	15.9645	26.5961
ARNT2	0.065542	1.47861	0.533773	1.35604	1.05334	0.39378	0.314727	1.57174	0
ARNTL	3.66186	2.15107	4.0125	10.7672	4.15889	1.47077	2.87273	5.46264	1.06669
ARNTL2	0.479484	2.15382	2.74544	4.10724	5.94711	0.424203	3.39587	3.98439	1.00024
ARPC1A	46.1617	38.1035	60.318	60.3691	77.8649	86.1343	54.1173	48.6243	37.2972
ARPC1B	53.1063	82.1243	134.583	79.8363	154.827	84.7651	135.009	54.9699	20.5245
ARPC2	77.9107	81.541	105.181	68.8898	154.711	68.4588	116.271	42.1331	22.6832
ARPC3	105.095	93.9461	172.654	86.4275	179.595	212.585	212.57	71.7638	121.923
ARPC4	22.387	24.5554	34.3323	29.6608	46.2853	36.4744	48.4232	27.2217	14.1387
ARPC4TTLL3	0.361073	0.368742	0	0.951724	0.254187	0.553151	0.087186	0.308353	0.250603
ARPC5	49.7506	22.4723	84.8732	27.9041	42.3328	14.0321	22.4508	26.7599	21.5753
ARPC5L	21.2384	20.1168	10.5652	22.5269	32.7121	15.6959	30.2047	17.18	11.1551
ARPIN	2.81638	2.846	4.31119	9.57005	4.20892	3.57382	3.006	4.2798	2.32145
ARPP19	10.56	12.2821	21.839	28.6786	20.4292	13.2929	17.7861	16.0266	6.52907
ARPP21	0	0.032187	0	0.019961	0.016798	0	0	0	0.044891
ARR3	0	0	0.014046	0.188852	0.462425	0.107791	0.115473	0.121198	0
ARRB1	0.421927	7.04026	4.19304	14.6165	11.4864	4.17783	8.21107	8.80722	0.986928
ARRB2	15.5483	26.3869	15.6527	21.9447	43.3374	30.6606	54.8241	13.9494	15.344
ARRDC1	19.7714	9.3767	7.89215	10.9955	23.2725	8.30071	27.1268	21.3173	14.7202
ARRDC2	4.4451	6.59804	15.7268	7.18208	18.4143	5.13578	7.46088	19.1702	65.9389
ARRDC3	11.5546	12.2633	16.1716	10.9075	12.0584	9.85156	5.54547	22.9128	11.8066
ARRDC4	3.10606	3.96596	11.5801	4.37325	3.01521	2.1398	3.3177	5.25453	4.97878
ARRDC5	0	0.17092	0	0	0.03591	0.028883	0.158027	0	0
ARSA	25.7651	13.8944	21.7176	22.4536	19.7181	17.6541	36.5883	20.1409	18.2152
ARSB	3.72727	2.34654	8.02838	4.12308	4.74183	6.82417	3.88868	1.83348	0.899844
ARSD	14.9204	1.49308	6.61877	7.96923	4.77454	6.06949	7.98483	6.6868	7.33913
ARSE	37.8711	17.8123	29.6185	25.5935	38.1411	118.126	55.8035	19.2321	19.0274
ARSF	0	0	2.34745	0.044421	0	0	0	1.79867	0.372973
ARSG	0.444746	1.22295	1.38498	2.33198	0.882493	0.516966	0.525527	0.11465	0.688315
ARSH	0	0	0	0	0	0	0	0	0
ARSI	0	0.052965	0.640493	0.287316	0.175197	0.115278	0.144505	0	0
ARSJ	0.051528	0.740442	0.514658	1.65123	1.65828	0.744358	0.122109	2.29583	0.624856
ARSK	2.30246	1.18581	2.64482	1.97456	1.2592	1.1947	1.27975	1.82253	1.046
ART1	0	0	0	0	0.215373	0	0.573845	0	0
ART3	0	0	0	0	0	0	2.82495	0	0.149969
ART4	1.52464	2.03066	5.27569	2.95004	1.87781	0.793164	0.262297	1.88909	7.13142
ART5	0	0.353002	0	0.12611	1.22	0.325459	13.1826	0	0.081843
ARTN	0.058819	0	0.128672	0.182821	0.064868	0.476228	1.12756	0.179474	0.159638
ARV1	19.2509	11.4268	24.4357	14.4992	9.06649	5.68614	11.7993	15.7764	28.8184
ARVCF	2.69092	1.20784	3.26216	2.56187	3.26696	3.44741	2.19913	1.58707	1.83505
ARX	0	0	0	0	0	0	0.107542	0	0
AS3MT	3.57361	9.21371	19.6318	32.4132	9.71669	11.3381	18.5871	8.27801	7.94472
ASAH1	16.469	55.3725	32.3237	116.753	70.2492	19.8461	56.0929	15.0305	14.8183
ASAH2	0.432321	0.750063	1.7506	1.13192	0.593205	0.194638	0.520625	0.262438	0.252707
ASAH2B	1.61465	1.47291	2.62598	2.19488	1.84537	0.586821	1.75315	0.595551	0.728377
ASAP1	5.18566	8.10603	9.86682	8.18026	43.9258	7.89185	3.89416	7.84085	1.05779
ASAP2	12.2482	0.304204	0.489909	2.58606	0.599175	0.384018	1.86238	0.856611	0.764666
ASAP3	3.42097	3.82324	4.03251	3.75245	4.60301	2.02996	3.34229	0.92165	6.38989
ASB1	1.51028	1.78631	1.91795	2.12165	4.10354	2.49123	4.22587	3.15693	0.632278
ASB10	0	0	0	0	0	0	0	0	0
ASB11	0	0	0	0.118921	0	0	0	0	0.069744
ASB12	0	0	0	0.062546	0	0	0	0	0.031156
ASB13	15.8544	24.6564	17.2046	13.1337	11.2216	18.938	7.25541	15.2887	14.9659
ASB14	0.030014	0.008847	0.083619	0.06271	0.203082	0	0.023296	0.215089	0.161395
ASB15	0.012446	0	0.009666	0.010794	0	0	0	0	0.030175
ASB16	0.421552	0.721402	0.854335	3.26451	1.05647	0.470253	0.762951	1.94821	1.22221
ASB17	0	0	0	0	0	0	0	0	0
ASB18	0	0	0	0	0	0	0	0	0
ASB2	0.274726	0.81813	0.265546	0.694917	2.69739	0.361528	3.65462	0.131031	0.054915
ASB3	3.40077	1.46753	5.0401	3.2461	3.06883	1.62252	5.68515	4.02397	2.18101
ASB4	0.156372	0	0.009529	0.069774	0.014725	0.232283	22.7846	0	0.223686
ASB5	0	0	0	0.017051	0	0	0.017103	0	0
ASB6	5.55934	3.98973	2.4926	5.66886	7.82158	3.13977	6.10793	6.71899	3.98835
ASB7	1.17539	1.57612	2.74342	3.85927	2.58216	1.69873	2.14792	1.95454	1.24025
ASB8	8.55524	7.9112	8.46902	14.4918	9.1449	4.91596	8.72334	7.42816	7.04276
ASB9	10.949	0.544604	2.99633	5.86456	1.99121	8.9101	10.6103	7.37279	4.86457
ASCC1	4.11568	6.00868	11.138	7.36315	9.56167	2.84397	10.1818	3.90149	1.60287
ASCC2	25.2013	13.6051	18.4195	23.109	26.3436	27.0214	38.0568	15.8753	25.4283
ASCC3	5.68002	5.76036	3.98916	7.54586	7.14463	3.90608	2.5098	10.4905	4.16584
ASCL1	0.079917	0	0	0.06987	0.136882	0	0.042234	0	0.063333
ASCL2	1.09329	0.315499	0.136706	0.108087	0.414445	0.126604	1.38227	0	0.219754
ASCL3	0	0	0	0	0	0	0	0	0.308965
ASCL4	0	0	0	0.045583	0	0	0.023169	0	0
ASCL5	0.041827	0	0.035421	0	0.149312	0	0.036876	0	0
ASF1A	17.6223	2.53953	5.88475	5.37034	8.8	10.2938	4.81444	15.9281	7.31337
ASF1B	10.0886	2.30476	2.19198	5.77985	9.49797	3.94062	10.5446	15.9912	5.88928
ASGR1	518.333	110.374	117.285	93.8263	72.5875	247.743	204.291	57.8475	131.555
ASGR2	406.769	94.9962	99.7785	118.675	136.58	255.171	151.791	70.9661	124.578
ASH1L	7.07671	2.33365	5.10255	8.79602	3.56986	2.26185	1.63393	5.25066	3.51872
ASH2L	12.2198	4.42931	4.72183	13.2304	6.21085	5.49225	8.56584	7.82156	11.2437
ASIC1	4.76905	0.594153	0.153624	0.401923	0.524391	4.01735	0.538805	0.390081	0.095625
ASIC2	0	0	0.013074	0.012809	0.013567	0	0	0	0
ASIC3	0.409845	0.728195	0.369581	0.140548	0.971812	0.369119	0.854691	1.05029	1.37482
ASIC4	0.043628	0	0	0	0.028192	0	0	0	0
ASIC5	0	0	0	0	0	0.019141	0	0.024438	0.080854
ASIP	0.065038	0.468555	0.403197	0.724357	0.294569	0.339713	0.154588	0.124445	1.46174
ASL	14.3057	67.0452	105.028	52.6424	55.511	75.2038	38.467	44.523	53.6738
ASMT	0	0	0	0	0	0	0.10953	0.085045	0
ASMTL	42.66	5.95404	8.29929	13.6196	13.792	20.1055	13.1471	8.58951	7.39647
ASNA1	49.2873	23.4092	39.1461	32.1638	46.7152	25.4577	41.6529	19.4217	21.9338
ASNS	3.03322	8.69108	1.81234	1.59206	2.27077	38.4243	5.21621	3.37152	0.417936
ASNSD1	20.1077	11.269	15.7091	14.2772	15.145	11.8745	16.2192	10.76	6.62306
ASPA	0.771429	0.106966	0.057474	0.419856	0.119903	0.1414	0.32043	0.179604	0.461348
ASPDH	5.19754	4.83075	19.7548	4.25555	8.34502	22.3301	1.88859	0.41547	30.5983
ASPG	0	0.309122	11.855	14.8257	2.15864	0.087533	20.4273	0.495672	3.25765
ASPH	50.8763	437.702	102.605	83.4446	155.367	183.951	15.5614	213.94	11.3033
ASPHD1	1.2217	0	8.54641	3.15593	0	1.41833	12.5973	0.057444	0
ASPHD2	0.067623	0.186358	0.627775	0.284191	0.645272	0.170099	1.00624	0.097791	0.089188
ASPM	10.1588	1.32842	1.76233	4.13522	6.31072	2.13734	1.4764	6.10382	2.11854
ASPN	0.160414	2.85304	39.9415	16.7218	13.5113	1.61529	0.705666	0.224221	5.25722
ASPRV1	0.163786	0.02555	0.131079	0.194348	0.064811	0.092044	0.405131	0.050534	0.491854
ASPSCR1	150.691	14.1894	15.0242	20.6416	24.5527	56.3918	32.1513	29.6661	16.9027
ASRGL1	3.01176	4.89657	3.97561	12.1991	24.3961	7.2289	14.8817	35.0282	5.92816
ASS1	195.417	122.686	98.2778	311.75	173.546	123.4	267.828	60.7287	150.206
ASTE1	2.26423	1.58616	1.9848	2.1146	2.48129	2.06448	2.02961	2.79122	2.81207
ASTL	0.085198	0	0	0	0	0.041649	0	0	0
ASTN1	0.058354	0	0	0.031907	0.047948	0	0	0	0
ASTN2	1.48449	1.32046	1.06394	2.14734	1.76776	0.63867	0.353426	1.68062	0.221646
ASXL1	19.5953	7.86139	7.07027	9.95479	11.2194	6.12944	9.54127	12.0372	6.0325
ASXL2	3.51794	1.87808	2.27947	4.36011	2.79634	0.879451	1.63702	1.57906	0.841737
ASXL3	0.083148	0	0.019796	0.007276	0	0	0	0	0.047906
ASZ1	0	0	0	0	0	0	0	0	0
ATAD1	6.27796	8.37115	10.0277	12.5194	8.67705	4.6908	7.63496	0.149712	2.71186
ATAD2	15.2586	24.9955	10.9101	12.1254	86.3575	14.6312	7.23647	17.0695	6.16942
ATAD2B	1.87271	0.79595	1.42145	2.00994	2.09574	0.520921	0.779857	1.79014	1.19639
ATAD3A	14.9958	4.89399	5.46663	8.45074	24.6734	34.5663	14.6026	8.32211	6.0112
ATAD3B	9.9601	3.45291	6.71689	3.80624	17.8286	27.6463	14.8488	9.69907	5.58132
ATAD3C	0.035008	0.307599	0.957382	0.259759	0.237404	0.240975	0.314584	0.119618	0.926388
ATAD5	0.95435	0.265754	0.565675	0.850841	0.91811	0.734222	1.03433	1.32232	0.631734
ATAT1	1.68959	0.809475	2.30037	2.45289	2.40731	3.84775	8.60093	14.0726	3.61597
ATCAY	0	0	0	0	0	0	0.003949	0	0
ATE1	13.314	6.50968	9.32541	7.96304	8.46887	2.57035	6.9552	3.3525	1.52242
ATF1	16.8749	4.2771	10.3805	15.5469	14.1936	6.65582	9.47414	8.38777	3.41795
ATF2	14.3724	7.02245	14.8048	13.9606	11.1552	6.99865	7.54429	8.9492	4.47803
ATF3	25.0526	6.55945	10.558	11.7177	11.3127	11.227	5.66407	31.3847	2.75961
ATF4	103.069	180.346	155.788	165.149	208.191	209.266	143.112	146.697	79.6984
ATF5	38.6823	59.4795	36.8845	19.0087	15.625	73.1047	19.8446	7.84477	16.6531
ATF6	14.2362	10.1136	12.5047	14.0017	7.55197	10.8895	6.87742	6.88098	4.39659
ATF6B	24.2539	15.7705	22.3874	20.4276	29.5103	22.2875	33.8262	44.0001	12.2472
ATF7	10.9586	2.78452	4.15421	5.06303	4.61189	5.64951	5.98216	4.68305	4.32787
ATF7IP	4.31283	3.41775	5.93259	4.20697	5.83325	2.06874	2.7303	3.60321	5.29378
ATF7IP2	17.7007	3.34795	14.7887	11.884	4.75801	4.71194	17.8163	5.31707	13.4578
ATG10	2.35025	1.0754	3.24918	2.524	2.1025	2.1387	1.70778	2.47867	0.567483
ATG101	21.7586	10.4486	14.7714	23.4641	25.2134	45.7823	35.8055	9.36412	9.92775
ATG12	9.55341	6.10217	10.5863	7.41695	7.68122	9.62117	5.98879	6.78441	6.79148
ATG13	13.7437	12.5694	13.8618	14.3482	19.9066	12.51	18.7469	12.5275	8.78645
ATG14	1.88972	2.1562	4.52594	3.53836	4.26739	0.921588	3.88452	3.65457	3.16619
ATG16L1	7.98045	5.25056	8.5937	5.59887	6.89525	3.33293	12.3318	5.83433	3.55916
ATG16L2	3.56493	7.09167	2.14149	4.69524	8.00052	3.15822	5.64846	21.2802	6.91249
ATG2A	6.99686	5.12908	3.53185	7.31148	16.4796	5.68337	9.0772	5.79424	3.92809
ATG2B	1.80788	0.863277	3.38116	4.09184	3.36107	0.786844	1.43644	2.64879	2.65072
ATG3	24.3768	17.6027	24.0634	25.5946	27.4726	27.8918	25.4109	15.3813	22.7123
ATG4A	10.3919	4.72701	5.43433	8.10439	6.54507	3.2324	5.88044	1.5053	3.82939
ATG4B	15.5225	7.94074	10.6138	6.78177	17.5657	11.509	13.2873	23.1857	10.3037
ATG4C	4.52765	2.64342	4.26812	3.66096	4.17763	2.14713	4.49534	2.33803	3.12205
ATG4D	4.34666	1.96948	6.01522	6.912	5.61013	1.49525	5.55504	5.90531	4.77792
ATG5	7.98467	5.08558	5.96972	7.20832	7.30774	7.54097	8.616	12.5748	6.97715
ATG7	3.80928	4.60887	4.98437	6.12495	10.3751	8.68376	6.00311	4.20656	2.38821
ATG9A	18.9706	11.6347	11.6493	10.8343	22.4758	9.83057	14.8156	8.53277	1.68812
ATG9B	0.036389	0.015514	0.167027	0.01371	0.103333	0.046751	0.228212	0.01952	0.010811
ATIC	24.5554	30.8605	20.4614	12.6264	56.2001	41.9833	81.358	23.9803	9.2418
ATL1	0.383849	0.11153	0.92943	0.673414	0.309298	0.154136	0.188087	0.321026	0.282543
ATL2	28.7871	10.5181	29.2596	26.7555	13.8293	14.6584	20.736	25.5717	15.9292
ATL3	12.4117	5.69349	15.5099	8.32774	6.09891	4.66074	6.13541	7.64011	13.0033
ATM	1.31308	1.95725	2.78379	3.40985	5.89212	1.3186	2.51466	4.45377	2.77317
ATMIN	5.33202	2.1966	4.32931	5.44522	4.23435	3.37949	5.8337	3.56351	3.0899
ATN1	14.2023	6.3955	10.4991	16.0976	13.6836	7.53691	9.21428	18.1588	10.0441
ATOH1	0	0	0	0	0	0	0	2.59459	0
ATOH7	0.033263	0.003771	0	0	0.026366	0	0.261816	0.208946	0.394892
ATOH8	7.91222	2.15768	0.565961	1.33124	0.908927	1.69662	1.36814	0	0.103857
ATOX1	153.526	69.2309	100.659	66.9684	68.28	94.1819	45.464	45.1391	119.552
ATP10A	0.102658	0.222015	0.952808	0.675099	1.64179	0.146044	0.214124	0.087373	0.138978
ATP10B	0.148651	0.005139	0.161142	0.013502	0.075485	0	0.021213	3.41786	0
ATP10D	1.74131	0.804954	2.63612	2.91225	1.45664	0.320058	1.7411	0.755489	0.535847
ATP11A	2.17319	4.7549	5.69527	16.2918	8.734	1.2638	4.24799	10.1562	3.34607
ATP11B	1.17739	3.68243	5.75532	8.29772	7.02153	3.40115	2.68141	4.11285	9.52175
ATP11C	11.1487	2.29645	7.21904	7.52519	5.43015	1.7629	5.8369	2.22747	3.93255
ATP12A	0	0	0	0	0	0	0	0	0
ATP13A1	10.8473	8.58718	12.6787	7.49736	22.1945	23.1723	19.1415	14.9227	9.3943
ATP13A2	2.81604	5.23701	3.01212	4.75077	11.5657	3.98411	7.22164	5.48366	4.03048
ATP13A3	27.1328	18.3463	29.4539	35.2246	23.9974	20.4854	10.262	25.2663	20.8738
ATP13A4	0	0	0	0	0.030149	0	0	0	0
ATP13A5	0	0	0	0	0	0	0	0	0
ATP1A1	42.7691	93.693	136.532	94.0994	152.264	112.393	117.423	188.723	134.207
ATP1A2	0.087291	0.148347	0.424387	0.226047	0.428894	0.530485	0.028109	0.03427	0.048003
ATP1A3	0.030851	0.069674	0.193568	0.021477	0.086093	0	0.1366	0	0
ATP1A4	0.007904	0.059209	0	0.075178	0	0.013024	0	0	0
ATP1B1	388.719	110.938	178.79	238.018	113.09	54.4469	260.117	224.1	76.7546
ATP1B2	0.103722	0.187146	0.727578	1.07178	0.438281	0.202369	0.041519	0.229856	0.249252
ATP1B3	20.6583	15.5422	11.0636	15.9058	27.771	26.4422	31.1812	12.0859	6.73054
ATP1B4	0	0	0	0	0	0	0	0	0
ATP23	4.1448	1.57957	2.13814	4.10923	2.46356	6.26381	5.50899	4.36084	6.34346
ATP2A1	0.364227	0.161157	0.052332	0.126718	0.11673	0.123364	0.694349	1.67892	0.083844
ATP2A2	33.8538	47.0164	70.3992	70.8633	52.1262	55.3886	50.8089	46.1733	35.5398
ATP2A3	1.00907	3.16957	5.90531	6.50606	8.39753	1.02887	12.9325	0.494449	1.07287
ATP2B1	5.95132	4.44126	5.41075	6.27083	8.2636	3.62276	5.16132	5.11193	1.15343
ATP2B2	0.009855	5.12455	15.0752	23.1641	4.99814	5.18157	1.18073	9.4103	9.04448
ATP2B3	0	0	0.028086	0.019113	0	0	0	0	0
ATP2B4	9.12066	14.8234	9.40403	32.112	5.89161	1.42054	5.67719	4.88303	3.1572
ATP2C1	9.30966	10.7778	15.4971	16.4795	14.2187	10.9772	10.5227	8.31881	8.89165
ATP2C2	0.032491	0	0.145172	0	0	0	0.093103	0.468503	0.040296
ATP4A	0	0	0	0.015978	0	0	0	0	0.157749
ATP4B	0	0	0	0	0	0	0	0	0
ATP5F1A	43.7389	33.0231	30.6195	236.063	196.683	37.2286	193.699	60.654	18.4351
ATP5F1B	304.862	139.115	188.923	675.338	348.815	887.236	308.502	98.863	75.3224
ATP5F1C	225.526	177.393	165.571	154.382	162.532	154.935	154.025	101.572	159.352
ATP5F1D	32.5345	28.8784	21.097	22.0549	50.4239	81.1427	43.7445	75.3556	75.9461
ATP5F1E	8.55086	51.3843	37.1932	30.3106	25.4006	31.4183	26.8303	35.6848	25.9679
ATP5IF1	115.313	53.1735	92.6399	55.965	118.778	48.6846	102.342	72.4063	297.116
ATP5MC1	70.7041	55.5127	59.621	159.704	147.691	199.404	204.828	167.815	104.003
ATP5MC2	105.647	77.1343	149.816	106.271	181.356	443.74	177.007	136.173	145.557
ATP5MC3	29.5542	34.9052	27.9439	66.9911	36.868	46.8306	32.2822	18.1019	15.9884
ATP5MD	74.6844	183.176	168.479	150.87	108.727	89.6037	119.617	79.5479	107.324
ATP5ME	32.1096	93.2258	94.5791	80.3719	67.4695	43.0309	34.6616	235.255	196.31
ATP5MF	116.694	203.282	165.049	195.78	174.787	250.643	130.833	223.036	230.844
ATP5MFPTCD1	0	0	0	0.009416	0	0	0	0	0
ATP5MG	25.4498	44.2831	67.225	70.6826	51.3292	57.009	90.6643	93.1662	60.5375
ATP5MGL	0	0.096854	0	0	0	0	0	0.15494	0.026153
ATP5MPL	23.9601	28.1614	54.6905	71.9029	65.9504	46.5211	87.4842	71.1709	58.6731
ATP5PB	33.9664	20.6353	34.6297	50.8294	43.1188	54.7853	41.4163	33.4139	19.3774
ATP5PD	149.872	130.64	164.222	225.27	128.588	257.596	180.907	246.662	212.291
ATP5PF	52.8738	84.5035	171.55	170.864	107.618	180.91	133.772	105.079	173.453
ATP5PO	42.6049	45.5095	123.116	168.087	102.409	158.761	98.9878	82.8621	93.7256
ATP6AP1	117.205	48.2038	18.681	52.1426	53.1818	61.1264	48.0085	24.1314	22.9927
ATP6AP1L	1.21557	0.095712	1.46513	1.11748	0.642354	1.93117	0.417938	5.46063	2.05292
ATP6AP2	36.827	38.0145	64.244	46.964	49.4183	50.1901	63.1818	33.3754	18.3076
ATP6V0A1	13.1834	15.6807	17.831	16.1625	28.7468	11.033	11.0084	18.0263	6.6451
ATP6V0A2	1.93039	3.08755	3.33805	3.11876	3.76772	1.68346	3.20912	1.93326	1.76731
ATP6V0A4	0	0	0	0	0.32162	0.356805	0.313565	0	0
ATP6V0B	67.3795	89.4891	56.9852	157.938	115.904	128.059	81.3149	42.4801	43.1073
ATP6V0C	140.885	59.1823	53.3792	163.637	99.416	132.4	208.562	94.1329	81.4927
ATP6V0D1	43.2787	20.5376	26.5721	41.3715	45.034	23.8847	32.1967	14.5432	7.40724
ATP6V0D2	0	3.04842	0.194449	0.296859	0.726343	0.244381	0.255874	0.027867	0.108523
ATP6V0E1	117.558	85.0157	112.378	90.1957	76.7901	59.8892	73.4648	33.8855	49.552
ATP6V0E2	52.4024	11.4232	45.539	30.0679	16.9456	23.5292	4.80633	12.1122	21.775
ATP6V1A	13.4534	11.6355	17.8833	26.8886	16.7313	10.6146	8.41025	5.88323	8.60001
ATP6V1B1	0	0.089223	0.087412	1.31195	0.046098	0.113988	0.108021	0	0.064492
ATP6V1B2	22.6972	20.6439	19.1129	33.257	28.6197	14.0166	20.8941	5.68054	10.2065
ATP6V1C1	13.7432	58.3156	24.1569	29.7751	35.1966	24.7923	12.7439	11.3636	3.49175
ATP6V1C2	0.168819	0.557719	1.26205	0.267761	0.497594	0.394946	3.79673	1.22668	2.84163
ATP6V1D	12.8822	17.643	26.9368	34.7651	23.9336	14.4393	22.0062	20.6423	17.7993
ATP6V1E1	70.5213	47.5955	70.4136	94.3175	60.5583	91.5312	91.0825	26.2299	29.3571
ATP6V1E2	0.741036	0.214413	0.799042	0.81123	1.10877	0.797497	1.90191	1.08942	1.0106
ATP6V1F	55.108	59.7142	60.5074	67.0137	100.326	122.785	94.1425	35.4888	44.6664
ATP6V1FNB	0.015324	0.07728	0.178731	0.109093	0.337058	0.301176	0.238689	0.867851	0.232618
ATP6V1G1	117.86	108.182	38.8516	62.0389	86.701	54.5667	47.9892	33.9978	25.9441
ATP6V1G2	0.057569	0.301577	0.549766	3.11165	0.167476	0.089727	0.284638	1.729	0.218456
ATP6V1G2DDX39B	0	0	0	0	0	0	0	16.7902	0
ATP6V1G3	0	0	0	0	0	0	0	0	0
ATP6V1H	11.7947	39.3012	19.5757	16.4934	17.1355	26.4	12.6161	6.19299	6.79974
ATP7A	1.25363	0.622328	1.39844	1.34771	1.73354	0.376332	0.6338	1.09268	0.590179
ATP7B	0.940361	2.67388	2.76439	3.0575	5.1581	2.21971	2.1889	1.14861	1.23417
ATP8A1	0.129297	0.890626	0.939223	0.72561	1.04987	0.331703	1.18452	0.519502	0.999425
ATP8A2	0	0.019176	0.029731	0.055342	0.09032	0.023736	0	0.007852	0.004859
ATP8B1	6.08614	5.49177	5.83186	12.4799	7.1271	2.27368	5.34606	12.3978	2.61075
ATP8B2	0.467614	1.62834	4.1023	10.8176	4.14841	1.87604	5.9583	1.6752	0.770827
ATP8B3	0.702771	0.286556	0.988813	0.7268	0.665057	0.133205	2.62837	2.50743	0.194686
ATP8B4	0.160845	0.819148	1.05193	1.66187	1.21828	0.404529	0.535916	0.306414	0.584661
ATP9A	10.3149	3.12666	9.80125	15.635	8.92638	3.69807	6.21098	6.68458	4.27279
ATP9B	2.33732	4.35783	1.2635	5.12302	5.58782	1.88503	3.745	11.9427	3.04773
ATPAF1	14.1873	6.06466	9.72247	25.2998	10.2998	14.2859	12.8316	17.4422	11.5905
ATPAF2	11.4364	2.26535	6.21323	7.57381	5.86336	10.0455	14.4734	5.27039	10.2296
ATR	3.33659	2.00002	3.2179	2.84933	4.88856	2.41667	2.68746	3.48304	3.97898
ATRAID	34.063	16.0986	54.5807	54.1528	36.4243	31.7829	84.8487	56.2751	37.5279
ATRIP	5.69333	1.18846	2.92867	3.08592	3.83637	4.6869	4.97293	3.25142	3.58157
ATRN	26.0296	40.7507	37.3545	107.344	13.192	6.99915	13.6261	24.3286	19.5048
ATRNL1	0	0.772568	0.145983	2.32646	0.0667	0.022292	0	0	0
ATRX	6.73602	1.47368	4.10298	4.43559	4.29724	1.39141	2.30445	2.46848	1.71995
ATXN1	2.47546	1.55776	1.87728	2.48006	2.79683	1.23338	1.37081	3.92404	2.20613
ATXN10	22.3112	21.8521	22.6821	23.3092	26.4985	24.1932	17.271	21.0891	13.0559
ATXN1L	4.54333	2.257	2.34525	4.17083	2.73341	1.15502	2.16374	1.66922	1.35983
ATXN2	23.018	5.78249	12.1412	6.81423	9.95544	10.9788	8.81059	10.3179	8.39291
ATXN2L	26.4469	13.7353	18.4613	24.0761	17.2876	13.6394	40.792	39.4785	8.8744
ATXN3	0.967729	0.919116	2.31681	1.56916	2.58806	1.10455	1.7608	2.8826	2.4622
ATXN3L	0	0	0	0	0	0	0	0	0
ATXN7L1	2.9801	2.67576	2.41645	1.27184	2.06992	1.31448	0.760117	1.57946	2.3379
ATXN7L2	0.977082	0.633791	0.577083	1.07349	1.57494	1.57763	0.821834	1.30226	1.23865
ATXN7L3	7.12129	9.10419	11.2183	18.2247	16.5271	9.34319	18.4182	15.496	8.20666
ATXN7L3B	17.0054	7.99451	8.66116	13.0473	9.99216	7.79499	10.6445	8.78213	5.30191
AUH	12.8931	8.89559	5.37908	9.8145	8.76631	3.73528	10.8753	5.16749	4.34236
AUNIP	0.787268	0.071034	0.094282	0.244991	1.3626	0.632268	0.996698	0.587535	0.468615
AUP1	62.9674	34.9958	70.8755	71.8421	82.7413	101.451	135.333	91.7334	49.7703
AURKA	11.7713	6.30487	9.97492	23.1573	20.6841	16.6177	32.9508	16.5793	5.24953
AURKAIP1	64.9058	18.846	26.3647	45.0112	63.2327	155.823	85.1018	49.0836	77.3894
AURKB	20.2015	1.67252	2.62476	3.93808	11.86	17.4382	30.4073	8.46135	3.456
AURKC	0.148268	0.193304	0.424772	0.346573	1.05765	1.98802	0	0.84602	0.617026
AUTS2	1.02726	1.32952	6.67151	4.3426	2.57008	0.943968	0.180834	1.86524	13.9315
AVEN	2.35121	1.59819	5.75229	4.12015	3.90946	7.56419	6.08467	1.39586	3.75249
AVIL	1.00828	0.949601	0.360898	0.748872	1.52795	0.554518	0.91777	1.13448	1.46045
AVL9	6.40027	4.04156	5.59963	5.84527	5.53692	4.84447	4.52983	3.81793	3.40651
AVP	0	0	0	0	0	0	0.186951	0	0
AVPI1	3.84444	1.99585	6.56839	10.5176	4.13883	6.27769	42.3716	2.60575	3.26155
AVPR1A	0.166786	3.18941	0.020485	16.9808	0.150156	0.096174	0.02368	0.115613	0.299317
AVPR1B	0	0	0	0	0	0	0	0	0
AVPR2	0	0.049947	0.039205	0.095598	0	0	0	0	0
AWAT1	0	0	0	0	0.108293	0	0	0	0
AWAT2	0	0	0	0	0	0	0	0	0
AXDND1	0	0.180712	0.017408	0.013102	0	0	0.132561	2.26412	0.023129
AXIN1	6.85204	3.8454	6.54048	9.10959	11.0334	7.73696	20.0163	8.32775	5.43139
AXIN2	18.6678	0.280239	0.769126	0.824868	1.34805	4.02839	10.6811	0.773864	0.068919
AXL	0.333862	3.26548	5.80687	4.0072	5.26711	2.3569	1.64427	0.377389	0.444263
AZGP1	83.3929	78.1952	122.794	206.754	72.9492	125.383	143.435	93.3706	405.997
AZI2	4.04196	4.50275	5.13694	6.18811	5.6653	3.7112	4.3245	3.47119	6.20777
AZIN1	30.1284	120.127	53.6353	24.3234	64.0302	28.7391	18.5507	19.0114	14.9299
AZIN2	0.376602	0.955556	0.351968	1.65764	1.11027	0.230883	0.331649	1.12156	0.777426
AZU1	0	0	0	0	0	0	0.14581	0	0
B2M	2184.78	2484.49	2387.25	1873.21	2483.6	1345.19	2587.08	1984.04	468.675
B3GALNT1	0.192591	0.343838	1.18494	2.29799	2.12497	1.88091	0.866644	0.697663	0.791949
B3GALNT2	4.4609	3.64771	3.06616	5.9763	5.37305	0.394861	1.5892	1.11984	1.2663
B3GALT1	0.304713	0	0.012446	0.061786	0.00883	0	0	0	0
B3GALT2	0	0.180059	0.449396	0.286029	2.7161	0.050559	0.036146	0.159208	0.173423
B3GALT4	0.102831	1.07998	4.09036	1.09545	2.14272	0.92092	3.11551	0.077221	0.436654
B3GALT5	0	0	0.028884	0.049732	0.021879	0	0.00713	6.51198	0
B3GALT6	1.88923	2.37214	4.96507	4.44677	6.96518	7.99129	5.00539	4.49207	4.8844
B3GAT1	0.044714	0.077265	5.18405	1.40362	2.45221	0	0.071643	0.005722	1.05152
B3GAT2	0.085677	0.040347	0.232286	0.206136	0.51043	0.533204	0.209541	2.32075	0.819196
B3GAT3	16.3357	18.3524	16.1071	16.8241	26.5125	22.8137	42.5551	20.2634	14.9533
B3GLCT	1.35978	0.540933	1.12454	1.8632	0.851793	0.895191	0.973983	3.59573	0.854325
B3GNT10	0.583937	0.333832	0.513016	1.16203	0.841027	0.068414	0.266449	1.03091	0.117942
B3GNT2	2.06579	7.07481	9.95061	7.93551	10.689	4.20169	6.56981	5.35891	3.08819
B3GNT3	0.159354	2.39627	5.8738	2.15438	12.0435	3.71841	9.79814	17.0751	1.38514
B3GNT4	0.002917	0.201942	0.608518	0.163426	0.264917	0.01502	0.168066	0.119244	0.077125
B3GNT5	2.33489	0.673009	4.53109	7.97794	3.36417	3.34308	1.43416	3.02792	5.266
B3GNT6	0	0	0	0	0	0	0	0	0
B3GNT7	0.042217	0.854531	1.18636	1.7266	0.730048	0.532051	1.35297	0.080332	0.153912
B3GNT8	0.200265	1.25602	0.199946	0.514052	0.397168	0.677807	0.477155	0.493176	0
B3GNT9	1.38857	0.197307	1.13661	1.57959	1.12904	0.339762	0.94281	1.32338	1.52332
B3GNTL1	4.02174	0.270662	4.64112	1.66234	3.06362	5.9231	3.7457	1.67097	1.84456
B4GALNT1	3.34285	7.14204	0.942588	6.17898	0.59418	1.77696	1.14793	1.66125	0.068356
B4GALNT2	0.056754	0	4.2457	0.226821	0.465738	0	1.48103	0.354146	9.41024
B4GALNT3	1.26705	0.040009	0.086653	0.216186	0.231113	0	0.131183	0.883778	0.027541
B4GALNT4	0	0	0.795031	0.043218	0.105007	0	0.076071	0	0
B4GALT1	17.2364	24.1792	35.5067	43.4295	22.2494	37.9607	15.92	21.8406	13.2057
B4GALT2	10.5849	13.5991	10.7224	15.7799	24.2577	31.1698	22.9738	14.2955	10.0162
B4GALT3	18.8421	15.3687	15.7946	24.0066	17.4266	32.0937	23.3218	16.3518	5.75143
B4GALT4	3.37571	4.90424	7.77348	11.1072	8.31864	6.11933	8.48834	9.78605	3.47315
B4GALT5	5.68092	9.71296	14.2148	14.0762	12.3959	3.86332	10.2544	11.7775	3.06692
B4GALT6	0.567782	0.386154	0.708527	1.44089	0.576723	0.320573	0.025973	1.10886	0.447525
B4GALT7	9.08292	9.27065	10.4512	11.6518	10.8572	12.9623	13.8052	10.6039	13.6195
B4GAT1	12.3347	7.109	9.22626	17.1233	16.768	21.3577	26.6726	20.6543	5.84892
B9D1	5.27376	3.31394	3.9451	8.8625	10.7682	6.32329	9.43476	5.26751	6.52078
B9D2	2.8228	1.56174	2.88452	1.11777	1.49231	1.5552	4.643	3.93944	1.17916
BAALC	0.221484	2.72349	0.650954	1.93378	3.66902	0.09948	0.129474	3.32368	0.442604
BAAT	260.17	110.613	67.1106	195.864	26.7755	35.6008	17.1151	32.0569	155.957
BABAM1	40.963	19.8854	29.7464	24.1306	39.5814	59.2119	63.3582	21.705	23.6186
BABAM2	20.6984	6.98624	16.0675	11.6635	18.1439	12.5643	28.3206	9.89726	6.1353
BACE1	3.46118	5.10877	7.74528	13.0037	7.58192	4.48863	3.12627	7.18397	6.62685
BACE2	0.140904	1.57584	13.0645	4.21476	3.41099	20.2042	22.8255	0.185993	0.106624
BACH1	4.64513	12.8052	8.20929	15.4376	8.44719	22.4552	7.99957	7.24764	2.51739
BACH2	1.26771	0.285988	0.300736	0.416759	0.307141	0.036058	0.168511	0.022989	0.448372
BAD	47.0541	20.975	25.8194	27.2368	18.3171	35.2796	25.1526	50.3255	61.4172
BAG1	8.33419	10.1945	10.7905	25.3855	11.3287	70.6059	15.8965	16.6142	15.8976
BAG2	5.21403	3.36648	6.518	4.28489	6.28117	5.47139	8.19336	6.96157	2.46949
BAG3	20.6441	14.5293	12.4148	16.1505	10.7703	13.1758	11.3388	7.92835	3.52831
BAG4	6.61514	1.60544	3.25873	2.76435	2.50067	1.38821	4.03228	3.54304	3.92516
BAG5	3.4202	2.5744	6.9056	8.02363	6.60557	3.75991	5.79408	6.78564	2.84893
BAG6	82.4585	34.1156	39.5602	68.3419	89.6159	62.8655	110.228	87.2654	41.6886
BAHCC1	2.40864	0.80957	1.29952	2.48484	1.5968	0.357956	0.853133	2.43748	1.70489
BAHD1	3.72339	3.27463	5.01539	5.78762	8.40449	3.38521	5.25683	3.97177	1.64418
BAIAP2	47.6419	18.7597	13.7011	48.356	28.9935	35.6247	12.9852	24.1957	4.33449
BAIAP2L1	2.00563	11.0332	17.9816	15.9989	23.0185	13.0437	10.0149	19.4939	14.7099
BAIAP2L2	0.276393	2.14016	1.78385	2.72156	14.5761	13.9354	17.5704	27.4045	33.9868
BAIAP3	1.12499	0.11451	1.23538	2.93317	0.709374	0.908206	1.84625	1.28762	1.59257
BAK1	1.51919	7.95031	15.4562	18.0168	17.0795	6.33988	17.9052	17.1421	0.968068
BAMBI	32.207	24.5427	13.3174	4.27866	7.49931	11.9232	5.59591	34.0017	12.0247
BANF1	66.6734	49.8645	68.4936	55.7126	77.2031	137.126	162.983	142.524	90.5942
BANF2	0	0	1.28222	0.119865	0.161755	3.01723	0.571741	0	0
BANK1	0	0.21206	0.333284	0.153361	1.19656	0	1.5269	0.364656	0
BANP	8.61766	2.65782	3.91813	6.86509	6.52447	6.48259	8.84801	3.88488	3.28419
BAP1	13.4151	11.7274	16.177	33.3386	19.2007	22.3404	14.9078	14.1393	8.77624
BARD1	1.40521	0.679826	0.902646	1.42869	1.60394	0.35647	0.898463	2.80035	0.934591
BARHL1	0	0	0	0	0	0	0	0	0
BARHL2	0	0	0	0	0	0	0	0	0
BARX1	0	1.63795	0.082439	4.58006	0.16549	0.07388	0.033474	0	0.87672
BARX2	0	0	0	0	0.031808	0	0.043227	3.63971	0.01972
BASP1	0.352874	7.0169	7.05016	3.55181	7.78222	3.05743	23.627	0.769013	0.688211
BATF	10.9041	5.70718	2.2848	1.34722	10.1749	19.4362	21.0689	1.47368	0.660501
BATF2	2.75685	1.10113	2.24542	1.23846	3.67027	1.2113	6.3545	4.94257	0.988094
BATF3	0.766521	0.92538	1.82482	0.881565	2.69232	1.85258	3.89268	0.076714	0.688154
BAX	30.8228	20.3181	41.1232	24.7306	48.3466	51.4199	46.316	63.6723	17.1431
BAZ1A	6.30935	2.14272	5.00897	4.77898	10.9848	2.46484	5.30102	5.38885	3.80598
BAZ1B	11.1096	7.54188	10.7834	14.7877	15.6801	9.97748	8.25301	10.4206	6.26688
BAZ2A	6.96312	6.62481	6.982	14.2924	11.4335	8.34952	7.38581	8.36314	7.56134
BAZ2B	2.82698	1.02685	4.2246	3.79524	3.36969	0.733356	0.921353	3.07501	1.24411
BBC3	2.73396	2.67813	4.40763	3.41239	6.45572	4.85841	3.88313	9.14011	0.761893
BBIP1	7.05569	6.79684	7.15657	5.55931	4.11267	2.43071	8.45122	3.7416	3.50455
BBOF1	0.287389	0.164564	1.38434	0.922408	1.33669	0.182455	0.721915	0.824663	0.936418
BBOX1	0.034217	0.268188	1.32819	0.07691	0.122918	0.350469	0.869603	2.20383	1.77154
BBS1	5.79394	2.20941	2.7404	3.68464	3.70383	1.87678	2.64769	6.25366	0.381112
BBS10	4.39539	2.2429	3.84148	3.74341	3.45088	1.47555	2.80729	2.81662	2.91853
[truncated: 26,414 more rows]
